# Supplementary material for: Understanding Mendelian errors in SNP arrays data using a Gochu Asturcelta pig pedigree: genomic alterations, family size and calling errors
Source: Sci Rep. 2022 Nov 16;12:19686. doi: 10.1038/s41598-022-24340-0 (PMC9668983; doi:10.1038/s41598-022-24340-0)
Supplement: Supplementary file 1 — Supplementary Information. [file 41598_2022_24340_MOESM1_ESM.xlsx]

## Sheet: File content
Supporting Information for
Understanding Mendelian Errors in SNP arrays data using a Gochu Asturcelta pig pedigree: genomic alterations, family size and calling errors
Katherine D. Arias, Isabel Álvarez, Juan Pablo Gutiérrez, Iván Fernandez, Juan Menéndez, Nuria A. Menéndez-Arias, and Félix Goyache*
*To whom correspondence and requests should be addressed (e-mail: fgoyache@serida.org)
This .xlsx file includes:
Supplementary Table S1. Description of the pedigree of the Gochu Asturcelta trios used and Mendelian Errors assessed.
Supplementary Table S2. List of SNPs on which Mendelian Errors were identified.
Supplementary Table S3. List of Copy Number Variations (CNV) identified per individual and porcine chromosome.
Supplementary Figure S1. Variation of the number of mismatches identified per family and family size.
Supplementary Figure S2. Effect of different marker-based quality control measures.

## Sheet: Table S1
Supplementary Table S1. Description of the pedigree of the Gochu Asturcelta trios used. For each individual the following information is given: identification of the individual and its parents; sex (male: 1; female: 2) and the identification of the family; total number of Mendelian Errors (ME) identified in its genotype and the ME classification according to the member of the trio to which the ME…
Individual	Father	Mother	Sex	Family	Mendelian Errors									Reproductive individual
					Total	TrioA	TrioB	FatherA	FatherB	MotherA	MotherB	OffspringA	OffspringB
51	66	69	2	19	1136	5	490	200	80	137	220	4	0	Mother
52	66	69	1	19	697	1	190	97	71	90	237	10	1
54	66	69	1	19	607	1	70	120	77	87	242	9	1	Father
55	66	69	1	19	1024	3	447	187	102	89	195	1	0
56	66	67	2	18	423	11	198	69	41	33	65	4	2	Mother
58	66	67	1	18	525	19	305	41	29	37	74	11	9
59	66	67	2	18	415	9	200	58	34	39	71	3	1	Mother
60	66	67	2	18	560	12	270	65	44	62	97	8	2
62	66	67	1	18	459	15	229	65	38	37	57	12	6
63	66	67	1	18	504	9	257	76	47	41	62	6	6
64	66	67	1	18	622	17	389	55	36	54	69	1	1
65	66	67	1	18	365	10	138	58	37	41	70	5	6
66	20	22	1	1	400	2	112	76	105	46	46	9	4	Father
67	20	22	2	1	528	3	201	95	63	108	54	4	0	Mother
68	20	22	2	1	610	6	274	77	71	103	73	6	0
72	66	71	2	20	939	1	309	113	51	103	357	5	0	Mother
73	66	71	2	20	837	3	225	162	71	88	286	1	1	Mother
75	66	71	1	20	687	1	70	124	60	90	338	3	1	Father
78	20	22	1	1	551	4	193	77	73	123	73	5	3
88	66	71	2	20	653	3	60	191	73	100	224	2	0	Mother
93	188	73	1	31	392	13	132	55	56	74	46	11	5
94	188	73	2	31	508	14	199	46	61	62	53	12	61	Mother
95	188	73	1	31	579	23	310	39	61	67	58	13	8
96	188	73	1	31	429	18	127	66	59	90	44	13	12
98	188	73	2	31	418	9	194	26	40	69	62	5	13
99	188	72	2	30	455	17	101	60	65	121	73	7	11
100	188	72	2	30	945	28	558	92	121	78	46	17	5
101	188	72	1	30	403	15	72	63	87	88	61	9	8
102	188	72	2	30	516	17	156	70	111	81	63	9	9	Mother
103	188	72	2	30	643	19	320	44	118	59	72	8	3
104	188	72	1	30	472	8	110	63	51	149	69	15	7
105	188	72	1	30	409	10	76	61	51	120	61	13	17
106	66	67	1	18	419	14	182	50	43	40	75	9	6
107	66	67	2	18	699	25	434	84	36	49	60	6	5	Mother
108	66	67	1	18	490	9	256	54	26	51	75	8	11
109	66	67	1	18	538	15	307	51	31	48	79	5	2
110	66	67	1	18	542	24	292	58	44	43	70	5	6
125	66	69	2	19	774	2	211	192	72	112	178	6	1	Mother
126	66	69	2	19	636	2	87	148	75	97	221	5	1	Mother
127	66	69	2	19	686	1	142	184	99	69	187	4	0	Mother
128	66	69	1	19	680	3	123	173	85	94	198	3	1
129	66	69	1	19	842	2	284	187	90	77	199	3	0
130	66	69	1	19	723	1	183	134	90	84	231	0	0	Father
131	66	69	1	19	629	0	59	138	80	109	237	6	0
132	66	69	1	19	772	0	220	121	79	103	243	6	0
133	75	56	2	39	611	9	260	89	101	93	58	0	1	Mother
134	75	59	1	40	555	10	225	84	66	108	58	4	0
135	75	59	2	40	497	5	162	77	95	92	59	4	3
136	75	56	1	39	590	16	281	52	67	103	64	2	5
137	75	56	1	39	447	8	143	60	61	95	72	2	6
138	75	56	1	39	509	8	222	64	109	46	53	6	1
139	75	59	2	40	412	4	131	65	85	70	56	0	1	Mother
140	75	59	2	40	401	2	87	70	83	94	61	3	1
141	75	56	2	39	517	7	169	68	91	91	74	11	6
142	75	59	2	40	745	10	435	67	66	97	65	4	1
143	75	59	1	40	458	8	117	57	79	109	82	5	1
144	75	59	1	40	367	4	80	54	69	82	72	5	1
145	20	22	2	1	629	7	258	120	95	88	55	3	3
146	66	71	2	20	807	2	192	260	74	88	186	3	2	Mother
147	66	71	2	20	714	2	110	200	68	88	242	3	1	Mother
148	66	71	1	20	617	2	58	218	67	76	192	2	2	Father
149	66	71	1	20	658	2	63	225	62	92	210	2	2	Father
157	90	73	1	4	724	4	82	168	219	117	127	5	2
158	90	73	2	4	705	2	94	155	145	180	123	6	0
161	90	73	2	4	794	2	98	210	112	252	112	7	1
162	90	73	1	4	792	1	90	206	148	234	106	6	1
164	90	73	1	4	755	2	89	179	224	137	118	6	0
165	90	67	1	22	925	2	294	134	173	179	134	7	2
166	90	67	2	22	725	1	120	148	185	156	105	7	3
167	90	67	2	22	753	3	136	127	132	212	136	7	0	Mother
168	90	71	1	23	1086	5	244	253	188	119	222	11	44	Father
169	90	71	1	23	912	2	146	263	113	199	185	3	1
172	90	72	2	3	722	2	90	172	186	165	105	2	0
173	90	72	2	3	779	1	183	140	159	170	119	2	5
174	90	72	1	3	700	0	83	149	213	124	125	5	1
175	90	72	1	3	680	0	65	141	196	155	119	3	1
178	90	72	2	3	720	1	79	137	216	155	126	5	1
179	90	72	1	3	843	2	162	155	142	243	133	4	2
180	90	72	2	3	754	1	146	154	141	180	125	5	2
187	188	88	1	32	602	6	206	64	39	133	129	11	14
188	66	71	1	20	671	2	54	169	54	94	292	4	2	Father
199	54	147	1	34	652	2	216	150	81	78	119	6	0
200	54	147	1	34	1200	12	742	126	92	82	143	2	1
201	54	147	1	34	612	5	171	166	74	93	102	0	1
202	54	147	1	34	547	5	119	119	89	68	139	5	3
210	75	69	2	21	769	0	63	176	125	164	238	3	0
215	54	88	2	35	507	3	24	174	78	120	104	2	2
216	54	88	2	35	565	2	100	143	76	113	127	4	0
218	54	88	1	35	569	4	64	114	86	121	177	2	1
219	54	88	1	35	553	1	51	175	91	116	116	2	1	Father
220	54	88	1	35	543	1	38	137	66	134	163	4	0	Father
221	234	102	2	15	370	10	43	69	102	79	54	4	9
222	54	88	1	35	487	3	41	140	103	72	124	4	0
223	54	88	1	35	582	6	109	192	107	76	87	4	1
224	54	88	1	35	501	3	64	132	92	88	120	2	0
225	54	88	1	35	584	3	29	183	77	154	134	4	0
226	54	88	1	35	542	2	38	182	98	107	107	5	3
227	54	88	1	35	509	1	39	150	95	100	121	2	1
234	66	71	1	20	775	2	169	174	48	114	265	3	0	Father
235	54	71	2	16	792	0	75	222	98	112	280	5	0
236	54	71	2	16	763	0	44	241	83	134	258	3	0
238	75	51	1	38	578	8	117	117	108	92	128	8	0
239	75	51	1	38	587	2	70	140	97	137	135	4	2
240	75	51	1	38	512	5	94	114	106	76	111	6	0
241	75	51	1	38	498	6	69	123	108	72	113	5	2
242	75	51	1	38	693	12	174	147	77	139	140	3	1
243	75	51	2	38	586	2	123	144	116	94	103	2	2	Mother
244	75	51	2	38	620	7	144	85	73	136	170	4	1	Mother
245	75	51	2	38	526	3	84	103	68	127	135	3	3	Mother
246	75	51	2	38	529	1	90	119	112	78	122	6	1
247	75	51	2	38	572	9	131	103	76	111	133	5	4	Mother
248	75	51	2	38	579	5	93	103	61	143	168	4	2
312	75	126	2	37	434	1	39	84	111	95	98	4	2
313	75	126	2	37	519	2	112	119	101	93	89	2	1
314	75	126	1	37	436	2	56	103	86	97	88	3	1
323	75	125	1	36	690	7	215	114	85	120	145	3	1
324	75	125	1	36	465	2	41	102	115	74	123	6	2
325	75	125	2	36	531	1	63	102	95	113	154	2	1	Mother
326	75	125	2	36	552	3	109	140	92	94	108	5	1
327	75	125	2	36	539	4	93	90	72	118	159	2	1	Mother
328	75	125	2	36	509	2	67	107	111	71	147	3	1	Mother
329	75	125	2	36	491	3	58	131	116	71	109	2	1
330	75	125	2	36	494	2	54	115	111	79	127	5	1
332	75	125	2	36	567	4	104	164	70	127	95	3	0	Mother
360	130	107	2	24	378	3	34	99	95	75	72	0	0
361	130	107	1	24	380	5	47	65	91	79	90	2	1
363	130	107	2	24	617	22	279	88	63	86	77	2	0
364	130	107	1	24	401	9	84	71	84	69	77	4	3
365	130	107	2	24	451	10	126	64	104	57	83	5	2
366	130	107	1	24	575	14	226	108	110	49	65	2	1
367	54	146	1	33	717	6	217	147	69	96	179	1	2
368	54	146	1	33	526	3	53	81	53	96	238	0	2
369	54	146	2	33	687	8	152	187	77	95	164	2	2
370	54	146	1	33	629	3	87	134	72	120	212	1	0	Father
371	54	146	2	33	639	2	116	81	60	125	252	3	0
372	54	146	2	33	621	6	85	166	73	114	167	4	6
373	54	146	1	33	591	3	115	168	86	71	148	0	0
376	149	127	1	25	560	2	32	126	99	192	104	4	1
377	149	127	1	25	656	6	90	86	165	152	155	2	0
378	149	127	2	25	632	3	58	169	160	172	64	3	3
379	130	94	2	5	524	14	167	80	89	83	89	2	0
380	130	94	2	5	374	1	48	98	84	78	58	3	4
418	54	147	2	34	485	2	62	130	85	73	129	3	1
419	54	147	2	34	688	5	216	150	91	90	132	4	0
422	75	167	2	2	564	1	68	145	91	114	134	9	2
424	75	167	2	2	782	4	224	169	87	139	149	8	2
426	75	167	1	2	595	9	48	169	116	104	141	5	3
473	54	146	2	33	586	3	91	109	75	94	209	3	2
474	54	146	2	33	533	2	47	168	85	66	160	3	2	Mother
475	54	146	2	33	880	6	395	159	77	85	156	1	1
476	54	146	2	33	589	2	94	126	86	76	204	1	0
477	54	146	2	33	754	9	248	216	108	73	98	1	1	Mother
478	54	146	1	33	580	4	102	106	89	67	203	6	3
479	54	146	1	33	498	2	26	168	63	90	148	1	0
480	54	146	1	33	594	5	95	178	69	92	152	0	3
481	54	146	1	33	566	4	71	173	91	76	145	3	3
482	220	243	2	56	431	3	22	100	114	84	103	1	4
483	220	243	2	56	446	2	45	70	96	89	128	2	14
484	220	243	2	56	402	1	33	84	94	88	90	8	4
485	220	243	2	56	468	3	36	78	117	104	116	5	9
486	220	243	1	56	413	4	33	80	94	82	112	4	4	Father
487	220	243	1	56	432	4	16	103	108	91	103	2	5
488	168	51	2	29	751	5	91	156	212	138	142	6	1
489	168	51	1	29	848	13	175	145	175	183	151	6	0
490	168	51	1	29	738	8	70	171	164	171	151	2	1
491	168	51	1	29	815	11	125	131	181	189	175	2	1
492	168	51	1	29	727	7	75	158	150	205	130	1	1
493	168	51	2	29	798	9	86	150	141	241	167	3	1
494	168	51	1	29	748	6	117	160	217	121	123	4	0
496	168	139	1	14	589	7	107	115	174	106	78	1	1
497	168	139	1	14	524	6	49	128	110	163	67	1	0
503	168	139	2	14	499	5	50	117	121	136	62	4	4
516	75	167	2	2	664	7	88	174	89	155	145	4	2
517	75	167	2	2	639	5	103	129	101	121	171	8	1
518	75	167	1	2	581	4	73	150	84	134	127	7	2
519	168	133	2	13	502	5	63	76	153	103	89	3	10
520	168	133	1	13	497	4	75	63	112	145	90	4	4
524	219	332	1	51	593	6	28	164	145	118	127	3	2
525	219	332	1	51	534	4	22	169	180	66	89	3	1
526	219	332	1	51	554	4	28	84	168	79	188	2	1
527	219	245	2	44	467	5	34	97	108	130	88	4	1
528	219	344	1	53	446	5	23	104	78	142	88	4	2
529	219	245	1	44	453	4	27	70	99	124	121	5	3
530	219	344	2	53	472	5	23	101	78	166	97	1	1
531	219	247	2	45	456	2	18	96	103	144	92	1	0
532	219	247	2	45	437	3	17	99	133	92	92	1	0
533	219	247	1	45	444	2	21	114	130	105	68	4	0
534	219	247	2	45	495	5	40	102	131	113	98	1	5
535	54	147	2	34	553	4	60	204	77	122	83	3	0
536	54	147	1	34	858	13	381	180	98	91	91	4	0
603	54	147	1	34	531	5	62	166	78	110	108	2	0
630	54	146	2	33	539	5	28	96	55	115	233	3	4
631	54	146	1	33	608	5	126	148	89	69	167	1	3
632	54	146	1	33	609	8	119	77	64	100	237	1	3
633	54	146	1	33	519	1	27	140	60	111	178	2	0
634	54	146	2	33	530	3	69	110	76	75	195	2	0
635	54	146	2	33	646	5	151	149	97	78	162	2	2
636	54	146	1	33	707	6	225	107	99	65	195	7	3
637	54	146	1	33	548	2	38	125	59	116	206	2	0
638	54	146	1	33	615	2	108	171	85	85	161	3	0
639	54	146	2	33	554	0	48	186	66	127	123	3	1
640	54	146	1	33	562	2	41	155	72	109	176	5	2
641	220	243	2	56	431	3	29	92	129	62	105	2	9
642	220	243	2	56	426	2	33	85	93	100	105	4	4
643	220	243	2	56	438	5	37	80	102	95	107	6	6
644	220	243	2	56	434	2	18	79	128	65	137	3	2
645	220	243	1	56	425	2	34	97	132	54	97	4	5	Father
646	220	243	2	56	415	2	30	79	105	80	104	7	8
674	219	328	2	50	416	4	31	78	180	55	64	3	1
675	219	328	2	50	439	2	22	98	128	114	71	2	2
676	219	348	2	55	506	10	28	126	144	106	80	9	3
677	219	310	2	47	567	2	20	145	105	187	99	6	3
678	219	347	1	54	607	12	60	175	143	129	84	3	1
679	219	328	2	50	437	0	42	49	73	161	107	2	3
680	219	347	2	54	617	4	43	107	87	199	171	6	0
681	219	348	1	55	476	5	15	126	65	170	86	7	2
682	219	325	2	48	487	4	19	95	93	159	116	1	0
683	219	347	2	54	590	4	35	105	161	118	164	2	1
684	219	347	1	54	658	8	82	125	155	150	131	4	3
685	219	327	1	49	553	5	54	112	123	136	116	4	3
686	219	327	2	49	522	2	28	124	119	150	93	5	1
687	219	325	1	48	478	3	21	105	125	127	91	1	5
688	219	325	2	48	518	3	34	114	125	134	97	5	6
689	219	325	1	48	455	2	23	83	149	92	104	1	1
690	219	328	1	50	443	6	39	55	112	130	92	6	3
691	219	327	2	49	553	8	49	104	99	177	108	6	2
692	219	348	2	55	575	11	42	84	101	183	148	5	1
693	219	327	1	49	499	4	22	115	121	136	96	5	0
694	219	343	2	52	516	5	45	96	81	154	129	6	0
695	219	327	2	49	487	5	33	87	103	141	114	3	1
696	219	325	2	48	460	2	16	90	142	99	107	4	0
697	219	347	1	54	581	6	61	82	99	164	154	11	4
698	219	325	1	48	484	4	15	91	166	90	116	2	0
699	219	328	1	50	458	3	35	83	115	153	60	7	2
700	219	328	2	50	461	2	34	69	113	130	98	0	15
701	219	327	2	49	522	5	46	84	121	134	127	2	3
702	219	325	2	48	516	2	32	90	84	181	112	9	6
703	219	347	2	54	529	6	48	103	112	138	117	4	1
704	219	328	1	50	428	2	30	53	71	167	95	4	6
705	219	348	1	55	581	15	68	95	120	123	137	11	12
706	219	347	1	54	621	6	56	104	136	161	154	3	1
707	219	348	2	55	498	7	23	75	87	153	139	9	5
708	219	348	1	55	483	6	14	87	153	68	141	4	10
709	219	325	1	48	509	5	42	101	135	107	112	3	4
710	219	327	2	49	494	7	25	96	103	144	108	4	7
711	219	327	1	49	550	4	33	101	107	187	111	4	3
712	219	348	1	55	497	6	31	129	89	154	82	5	1
713	219	310	2	47	528	5	19	79	121	133	157	8	6
714	219	325	1	48	559	3	24	112	129	159	127	5	0
715	219	327	1	49	479	5	20	89	110	133	117	5	0
716	219	327	2	49	510	4	22	133	113	157	77	3	1
717	219	308	2	46	568	9	97	155	132	107	66	2	0
718	219	308	1	46	528	3	26	172	94	164	66	3	0
719	219	308	1	46	504	6	25	136	130	122	78	7	0
720	219	308	1	46	634	4	118	115	93	178	120	5	1
721	219	308	1	46	505	2	23	49	90	166	171	4	0
722	219	308	2	46	502	2	20	146	176	79	75	2	2
741	168	125	2	27	692	5	105	132	178	137	128	5	2
742	168	125	1	27	677	4	83	153	162	169	105	0	1
743	168	125	1	27	706	1	52	131	124	216	173	7	2
744	168	125	1	27	733	1	75	148	169	189	147	4	0
745	168	139	2	14	533	5	64	106	158	129	69	0	2
746	168	125	2	27	659	3	62	99	200	115	174	4	2
747	168	125	1	27	760	3	129	212	157	168	88	2	1
748	168	139	1	14	482	5	50	85	133	125	80	3	1
749	168	125	1	27	673	0	58	156	226	116	112	2	3
750	168	139	1	14	536	3	63	124	151	134	58	3	0
751	168	51	1	29	749	8	78	181	224	145	111	2	0	Father
752	168	139	2	14	486	3	34	111	187	80	65	6	0
753	168	51	2	29	743	12	114	122	155	194	143	3	0
756	168	125	2	27	677	2	56	177	152	186	98	5	1
759	168	51	2	29	759	8	132	101	199	130	184	3	2
760	168	51	1	29	702	8	117	92	141	185	159	0	0
762	168	133	2	13	521	3	47	116	190	98	53	5	9
763	168	133	2	13	644	6	159	108	188	101	75	3	4
764	168	133	2	13	516	5	69	88	140	133	69	2	10
765	168	133	2	13	524	5	56	87	163	117	65	6	25
766	219	245	2	44	653	16	192	72	112	124	131	2	4
767	219	245	1	44	631	13	144	95	184	73	113	5	4
768	219	245	1	44	758	22	297	95	153	81	104	1	5
769	219	245	2	44	535	9	88	89	102	131	111	3	2
770	219	245	1	44	662	11	206	102	112	117	112	1	1
774	219	344	1	53	710	14	203	129	108	155	92	5	4
776	219	245	1	44	1592	60	1035	109	125	130	119	5	9
778	219	245	2	44	578	11	113	118	143	91	91	8	3
779	219	344	1	53	864	19	377	108	107	145	96	8	4
780	219	245	1	44	943	26	438	113	176	78	108	3	1
786	148	332	2	10	574	5	38	141	136	126	119	8	1
787	148	332	2	10	640	7	75	130	133	139	145	5	6
788	148	247	1	6	541	6	63	104	143	130	88	2	5
789	148	332	1	10	632	11	110	132	176	73	120	6	4
790	148	247	1	6	507	2	32	107	110	157	97	2	0
791	148	332	1	10	539	9	33	121	115	139	113	7	2
792	148	332	1	10	627	3	113	137	203	57	108	4	2
793	148	247	2	6	501	3	44	111	127	129	79	5	3
840	148	328	1	41	981	18	511	104	72	194	71	8	3
841	148	328	2	41	974	19	532	50	122	131	102	11	7
842	148	328	1	41	737	17	303	104	177	72	56	5	3
843	148	343	2	11	570	6	124	123	122	124	68	2	1
844	148	328	2	41	2016	54	1508	90	122	147	85	8	2
845	148	328	1	41	748	15	294	58	81	187	106	3	4
846	148	328	2	41	1335	25	838	73	98	192	103	3	3
847	148	343	2	11	547	7	50	69	115	161	138	4	3
848	148	328	1	41	948	20	490	104	88	174	62	7	3
849	148	343	1	11	644	10	145	117	187	81	99	3	2
853	148	343	1	11	529	5	47	121	166	113	73	3	1
854	148	343	2	11	552	7	73	71	139	129	127	5	1
857	148	343	1	11	505	5	32	79	94	169	121	3	2
861	148	343	2	11	548	3	56	98	156	112	121	1	1
862	148	343	1	11	507	5	28	91	197	70	111	4	1
863	148	343	1	11	594	7	127	124	170	80	80	4	2
865	148	343	1	11	564	1	41	95	100	185	138	2	2
882	486	477	2	59	595	11	177	121	106	59	110	6	5
883	486	477	1	59	646	16	204	141	79	94	106	3	3
884	486	477	2	59	553	8	123	43	71	116	184	5	3
885	486	477	1	59	1067	25	605	97	85	98	145	4	8
886	486	477	1	59	868	17	441	92	89	75	139	9	6
887	486	477	2	59	792	16	342	73	94	81	174	3	9
888	486	477	2	59	836	17	402	127	88	77	107	9	9
889	486	477	1	59	601	14	205	107	86	73	101	6	9
890	486	477	1	59	1072	24	644	141	72	94	80	9	8
891	486	477	1	59	823	14	364	101	78	118	143	2	3
892	370	102	2	58	570	16	188	78	88	102	93	2	3
893	370	102	1	58	543	13	197	63	96	98	71	4	1
898	370	102	1	58	1212	46	784	81	105	104	83	6	3
899	370	102	1	58	494	15	130	68	103	97	74	6	1
903	370	102	1	58	494	7	136	72	105	91	71	5	7
905	370	102	2	58	748	29	394	73	89	98	62	1	2
906	370	102	1	58	1822	66	1357	96	131	88	78	2	4
908	370	102	1	58	628	19	253	78	89	107	77	2	3
909	220	244	1	57	497	11	136	76	114	72	74	4	10
910	220	244	2	57	573	24	193	67	111	78	82	11	7
911	220	244	2	57	1309	75	820	95	118	115	76	7	3
940	75	167	1	2	591	4	56	131	83	146	163	6	2
941	75	167	2	2	579	10	69	97	116	97	180	8	2
942	75	167	1	2	553	5	54	146	97	116	128	7	0
943	75	167	1	2	743	4	216	75	109	115	207	14	3
944	75	167	2	2	548	3	55	159	106	89	119	13	4
945	75	167	1	2	551	2	48	162	113	98	116	7	5
946	75	167	1	2	612	4	77	163	94	103	158	10	3
947	75	167	1	2	604	5	66	113	114	111	183	9	3
983	148	310	1	8	576	3	40	140	94	214	75	8	2
984	148	310	2	8	489	0	37	99	161	100	86	4	2
985	148	310	1	8	600	3	66	91	125	160	150	3	2
986	148	310	2	8	557	3	34	145	117	165	85	7	1
987	148	310	1	8	530	3	38	75	107	163	127	14	3
988	148	310	1	8	575	4	46	103	154	152	105	9	2
989	148	310	2	8	589	8	48	86	179	121	139	6	2
990	148	310	1	8	517	2	38	134	200	64	74	3	2
993	148	345	1	42	577	10	105	136	169	79	70	5	3
994	148	345	2	42	607	11	139	87	162	92	108	5	3
995	148	345	1	42	1512	38	958	118	69	213	107	6	3
996	148	345	2	42	604	8	125	83	177	89	114	5	3
997	148	345	2	42	718	15	224	98	118	161	93	6	3
1005	54	146	2	33	549	2	55	225	80	80	97	7	3
1006	54	146	2	33	545	4	35	202	85	83	133	0	3
1007	54	146	1	33	565	3	50	112	59	115	219	5	2
1008	54	146	1	33	559	4	39	147	65	116	183	3	2
1009	54	146	2	33	534	5	47	171	81	71	152	4	3
1010	54	146	2	33	524	3	46	148	72	98	155	0	2
1011	54	146	2	33	579	4	80	171	72	96	154	2	0
1055	148	327	2	9	624	4	164	72	117	146	117	4	0
1056	148	327	2	9	650	8	151	106	99	189	92	4	1
1057	148	327	1	9	574	2	102	103	142	128	81	9	7
1058	148	348	2	12	713	13	219	90	142	117	115	10	7
1059	148	348	1	12	767	13	219	140	122	169	92	5	7
1060	148	327	2	9	734	11	251	84	172	104	108	3	1
1077	220	243	1	56	628	11	175	96	97	118	115	4	12
1078	220	243	1	56	861	16	456	87	93	94	105	4	6
1079	220	243	1	56	541	5	139	106	99	83	99	2	8
1080	220	243	1	56	544	9	107	117	142	61	102	1	5
1081	220	243	2	56	1155	28	724	72	100	89	129	6	7
1082	220	243	2	56	580	5	175	122	98	103	71	5	1
1083	220	244	1	57	460	18	115	76	79	114	51	6	1
1084	220	244	2	57	1090	54	600	106	137	105	76	5	7
1085	220	244	1	57	451	7	80	72	98	106	75	6	7
1086	220	244	1	57	553	19	209	74	99	88	57	4	3
1087	220	244	1	57	481	16	93	67	108	95	91	7	4
1255	54	94	1	17	355	3	52	79	91	56	67	6	1
1256	54	94	1	17	335	5	28	71	75	79	74	3	0
1257	54	94	1	17	356	2	28	97	95	69	57	7	1
1258	54	94	2	17	355	2	40	81	91	65	67	9	0
1259	54	94	2	17	373	7	42	81	69	91	78	2	3
1260	148	308	1	7	544	2	37	128	88	190	95	1	3
1261	148	308	2	7	512	2	46	133	142	107	76	6	0
1262	148	308	2	7	555	5	38	109	82	197	119	2	3
1264	148	308	1	7	595	10	49	169	146	130	81	5	5
1265	148	308	1	7	559	4	87	70	61	200	129	7	1
1266	148	308	1	7	557	5	52	118	179	100	90	9	4
1306	148	343	2	11	492	6	46	93	150	103	86	5	3
1314	148	310	1	8	616	3	61	145	110	189	96	10	2
1315	148	310	2	8	517	6	37	114	52	209	91	4	4
1316	148	310	2	8	543	2	26	108	80	207	109	9	2
1317	148	310	2	8	567	3	44	126	207	72	106	8	1
1318	148	310	1	8	547	5	35	75	80	190	157	4	1
1319	148	310	1	8	508	6	28	103	121	150	95	4	1
1320	148	310	2	8	558	5	72	79	113	155	125	5	4
1321	148	310	1	8	586	7	82	123	151	136	82	4	1
1322	148	310	2	8	551	7	58	84	180	86	129	6	1
1323	148	310	2	8	574	5	36	65	77	215	164	9	3
1324	148	310	2	8	522	6	35	125	166	98	82	7	3
1325	148	343	1	11	541	4	65	124	131	129	83	3	2
1326	148	343	2	11	529	6	35	113	130	151	89	4	1
1327	148	343	1	11	584	4	94	84	122	157	123	0	0
1328	148	343	2	11	475	3	30	98	134	111	93	5	1
1329	148	343	1	11	518	4	42	111	85	183	88	3	2
1330	148	343	1	11	509	1	25	94	85	187	113	4	0
1331	148	343	2	11	600	11	103	128	175	104	75	3	1
1337	148	332	1	10	605	5	56	141	181	86	129	5	2
1338	148	332	1	10	591	4	66	113	150	114	133	8	3
1339	148	332	2	10	540	7	25	111	135	114	139	4	5
1340	148	332	1	10	571	4	34	114	77	186	147	7	2
1341	148	332	2	10	603	9	37	165	139	135	108	6	4
1342	148	332	2	10	552	6	35	128	113	133	130	3	4
1343	148	332	1	10	611	6	34	192	171	115	86	3	4
1344	148	332	2	10	544	7	48	129	58	183	111	5	3
1461	75	167	1	2	591	7	40	227	105	107	91	10	4
1467	75	167	1	2	591	3	46	204	112	102	113	8	3
1468	75	167	2	2	548	2	63	130	92	114	138	8	1
1469	75	167	1	2	549	1	49	101	96	104	189	5	4
1470	75	167	2	2	544	6	44	158	97	93	138	8	0
1471	75	167	2	2	546	3	42	119	121	98	158	5	0
1472	75	167	2	2	556	4	58	147	97	121	123	3	3
1473	75	167	2	2	604	7	52	184	113	101	140	4	3
1474	75	167	2	2	548	3	49	72	69	133	215	7	0
1475	75	167	2	2	566	2	29	147	109	105	162	9	3
1476	75	167	2	2	582	1	54	151	98	116	153	6	3
1578	486	477	1	59	785	17	362	120	67	86	117	10	6
1579	486	477	2	59	1042	25	566	181	104	78	78	4	6
1580	486	477	1	59	575	5	128	116	57	127	128	8	6
1581	486	477	2	59	1063	29	574	136	89	109	114	5	7
1582	486	477	2	59	543	6	130	91	78	92	130	9	7
1583	486	477	2	59	880	23	430	137	82	83	112	5	8
1584	486	477	2	59	829	24	376	80	69	104	164	7	5
1585	486	477	1	59	1302	63	881	36	74	79	165	1	3
1586	486	477	2	59	686	13	250	168	69	102	70	8	6
1587	486	477	2	59	728	16	297	166	69	93	80	2	5
1588	486	477	1	59	595	14	170	113	81	96	111	6	4
1589	486	477	1	59	558	13	126	110	78	90	129	6	6
1619	645	727	2	61	501	3	125	118	85	61	103	6	0
1620	645	727	2	61	838	9	426	122	75	80	121	4	1
1621	645	727	1	61	558	10	133	117	83	95	117	2	1
1622	645	727	1	61	503	4	118	115	60	90	107	8	1
1623	645	727	2	61	532	2	96	108	87	85	139	10	5
1624	645	727	2	61	974	17	548	88	88	77	147	9	0
1674	54	94	2	17	331	0	16	96	65	88	61	4	1
1799	168	167	1	28	715	5	54	187	171	158	130	2	8
1800	168	167	2	28	726	3	82	195	164	155	121	2	4
1801	168	167	1	28	664	3	50	198	136	182	84	6	5
1803	168	167	1	28	651	4	61	156	178	115	132	4	1
1804	168	167	2	28	909	8	295	193	131	170	104	3	5
1805	168	167	2	28	665	5	52	163	168	135	133	7	2
1806	168	167	2	28	656	4	45	160	204	110	115	6	12
1807	168	167	2	28	678	7	68	126	181	127	156	7	6
1808	168	167	2	28	710	6	76	168	142	169	134	10	5
1871	751	474	2	60	653	6	169	158	120	120	77	2	1
1872	751	474	1	60	576	4	59	164	119	143	83	3	1
1873	751	474	2	60	806	11	250	161	126	157	93	2	6
1874	751	474	1	60	577	3	83	133	143	112	98	3	2
1875	751	474	1	60	663	4	149	149	135	130	92	4	0
1876	751	474	2	60	801	12	251	185	140	138	71	2	2
2032	54	94	2	17	354	3	31	92	62	107	49	10	0
2033	54	94	2	17	335	2	23	83	50	114	61	2	0
2034	54	94	2	17	335	3	26	98	87	60	59	1	1
2035	54	94	2	17	373	2	37	83	56	118	72	2	3
2040	54	94	1	17	358	3	28	85	66	104	66	6	0
2041	54	94	1	17	334	1	23	99	86	70	52	3	0
2154	153	133	2	43	1119	72	746	44	68	81	99	7	2
2155	153	133	2	43	602	32	282	47	57	84	93	5	2
2158	153	167	1	26	493	5	45	139	63	80	153	3	5
2165	153	167	2	26	510	8	51	154	87	80	122	5	3
2733	75	167	2	2	662	5	147	150	102	116	134	7	1
2735	75	167	1	2	600	2	69	165	79	139	138	5	3
2736	75	167	2	2	598	7	100	94	70	139	181	6	1
2737	75	167	1	2	560	5	54	138	107	112	136	4	4
2738	75	167	2	2	551	2	39	113	96	127	165	6	3
2740	75	167	1	2	565	4	54	188	98	123	87	6	5
3069	148	327	2	9	509	1	24	126	61	219	76	2	0

## Sheet: Table S2
Supplementary Table S2. List of SNPs on which Mendelian Errors (ME) were identified. For each SNP the following information is given: porcine chromosome (SSC), position (in bp), the minor allele frequency of the SNP (MAF), probability (p) of the deviation of the Hardy Weinberg proportions (HW), the number of genotypes identified on the SNP (A: the most frequent allele; and B: the less frequent al…
SNP	SSC	Position	MAF	HW	Genotypes			SINE	LINE	CNV	Mendelian errors									No. families	Allele Drop class		FIS
					BB	AB	AA				N	TrioA	TrioB	FatherA	FatherB	MotherA	MotherB	OffspringA	OffspringB
AX-116642184	1	42787	0.001018	1	0	1	490	0	0	1	1	0	1	0	0	0	0	0	0	1		ADIhet	-0.00101937
AX-116097722	1	343388	0.001016	1	0	1	491	0	0	1	1	0	1	0	0	0	0	0	0	1		ADIhet	-0.00101729
AX-116097687	1	403816	0.002037	1	0	2	489	0	0	1	2	0	2	0	0	0	0	0	0	1		ADIhet	-0.00204082
AX-116696895	1	414089	0.3058	0.02364	34	225	220	0	0	1	1	0	0	0	1	0	0	0	0	1			-0.106264
AX-116097733	1	443048	0.001018	1	0	1	490	0	0	1	1	0	1	0	0	0	0	0	0	1		ADIhet	-0.00101937
AX-116696905	1	631939	0.001016	1	0	1	491	0	0	1	1	0	1	0	0	0	0	0	0	1		ADIhet	-0.00101729
AX-116661944	1	712417	0.3023	0.01369	33	229	226	0	0	1	1	0	0	1	0	0	0	0	0	1			-0.112541
AX-116097842	1	940075	0.3091	0.0106	34	230	218	0	1	1	3	0	2	1	0	0	0	0	0	2			-0.117157
AX-116097872	1	1080087	0.3018	0.02445	34	229	229	0	0	1	1	0	1	0	0	0	0	0	0	1			-0.104377
AX-116661952	1	1089823	0.4959	1.604e-17	167	151	171	0	1	1	118	6	12	25	33	14	28	0	0	37			0.382372
AX-116097873	1	1092975	0.002041	1	0	2	488	0	1	1	2	0	2	0	0	0	0	0	0	2		ADIhet	-0.00204499
AX-116097928	1	1279380	0.3107	0.0006011	30	237	211	0	0	0	2	0	2	0	0	0	0	0	0	1			-0.157616
AX-116661958	1	1463092	0.001018	1	0	1	490	0	0	1	1	0	1	0	0	0	0	0	0	1		ADIhet	-0.00101937
AX-116098070	1	1702589	0.3737	0.02045	56	255	180	0	0	0	1	0	1	0	0	0	0	0	0	1			-0.109457
AX-116098096	1	1832247	0.3722	0.006542	53	255	177	0	1	0	4	0	2	0	0	2	0	0	0	3			-0.12509
AX-116098107	1	1880933	0.3776	0.02055	57	253	176	0	0	0	1	0	0	1	0	0	0	0	0	1			-0.107555
AX-116661973	1	2073186	0.3198	0.006402	36	235	209	0	0	0	4	0	1	2	0	1	0	0	0	4			-0.12535
AX-116098158	1	2141324	0.3697	0.02046	55	253	183	0	0	1	1	0	1	0	0	0	0	0	0	1			-0.105693
AX-116697034	1	2148678	0.00102	1	0	1	489	1	0	1	1	0	1	0	0	0	0	0	0	1			-0.00102145
AX-116661978	1	2185001	0.3689	0.04179	56	251	185	0	0	1	1	0	0	0	0	1	0	0	0	1			-0.0956469
AX-116098206	1	2336508	0.373	0.008868	54	256	178	0	0	1	1	0	1	0	0	0	0	0	0	1			-0.121597
AX-116098211	1	2414815	0.3663	0.01498	53	253	184	0	0	0	1	0	1	0	0	0	0	0	0	1			-0.112143
AX-116098269	1	2594613	0.2908	3.56e-05	22	234	222	0	0	0	1	0	1	0	0	0	0	0	0	1			-0.186859
AX-116098283	1	2648990	0.3684	0.0196	54	253	183	0	0	0	1	0	1	0	0	0	0	0	0	1			-0.109555
AX-116098298	1	2704043	0.3666	0.04101	55	250	186	0	1	0	1	0	0	0	0	1	0	0	0	1			-0.0963737
AX-116098331	1	2828820	0.3673	0.01165	53	254	183	0	0	0	1	0	1	0	0	0	0	0	0	1			-0.115233
AX-116098379	1	3045425	0.001018	1	0	1	490	0	0	1	1	0	1	0	0	0	0	0	0	1		ADIhet	-0.00101937
AX-116098391	1	3126795	0.3706	0.008137	52	251	176	0	0	0	1	0	0	0	1	0	0	0	0	1			-0.123294
AX-116098424	1	3251721	0.3626	0.007997	50	251	183	0	0	1	6	0	0	0	0	6	0	0	0	1			-0.121907
AX-116697127	1	3256982	0.001018	1	0	1	490	0	0	1	1	0	1	0	0	0	0	0	0	1		ADIhet	-0.00101937
AX-116697130	1	3319311	0.363	0.01322	50	247	181	0	0	0	2	0	2	0	0	0	0	0	0	1			-0.117398
AX-116098472	1	3423534	0.3681	0.006456	52	256	181	0	0	1	1	0	1	0	0	0	0	0	0	1			-0.125351
AX-116098513	1	3593980	0.3686	0.008853	53	256	182	0	0	1	1	0	1	0	0	0	0	0	0	1			-0.120086
AX-116098545	1	3711911	0.001016	1	0	1	491	0	0	1	1	0	1	0	0	0	0	0	0	1			-0.00101729
AX-116098560	1	3761673	0.3727	0.01089	53	251	175	0	0	1	2	0	2	0	0	0	0	0	0	2			-0.120719
AX-116662011	1	3812495	0.001018	1	0	1	490	0	0	1	1	0	1	0	0	0	0	0	0	1		ADIhet	-0.00101937
AX-116098576	1	3837071	0.3704	0.002565	51	258	177	0	0	1	1	0	1	0	0	0	0	0	0	1			-0.138235
AX-116697181	1	3847704	0.3704	0.006674	53	257	180	1	0	1	1	0	0	0	1	0	0	0	0	1			-0.124521
AX-116098589	1	3876382	0.3582	0.0006977	44	253	179	1	0	1	2	0	1	0	1	0	0	0	0	2			-0.156011
AX-116098626	1	3969361	0.3075	0.002886	32	238	221	0	0	1	1	0	1	0	0	0	0	0	0	1			-0.138079
AX-116098645	1	4187869	0.3755	0.002074	53	262	175	0	0	1	1	0	1	0	0	0	0	0	0	1			-0.140061
AX-116697198	1	4192999	0.3776	0.003522	53	255	170	0	1	1	1	0	1	0	0	0	0	0	0	1			-0.134943
AX-116098652	1	4242935	0.3658	0.01917	53	251	184	0	0	1	1	0	0	0	0	0	1	0	0	1			-0.108574
AX-116098704	1	4483680	0.3697	0.012	54	255	182	0	0	1	1	0	1	0	0	0	0	0	0	1			-0.114434
AX-116098727	1	4563438	0.3707	0.01175	54	256	181	0	0	1	1	0	1	0	0	0	0	0	0	1			-0.117536
AX-116098774	1	4739417	0.00102	1	0	1	489	0	0	1	1	0	1	0	0	0	0	0	0	1		ADIhet	-0.00102145
AX-116098789	1	4787611	0.001018	1	0	1	490	0	0	1	1	0	1	0	0	0	0	0	0	1		ADIhet	-0.00101937
AX-116098813	1	4864583	0.3676	0.006485	52	257	182	0	0	0	1	0	1	0	0	0	0	0	0	1			-0.12576
AX-116649043	1	5156538	0.3694	0.008745	53	256	181	0	0	1	1	0	1	0	0	0	0	0	0	1			-0.121422
AX-116636111	1	5180797	0.2924	0.02149	31	224	234	0	0	1	1	0	1	0	0	0	0	0	0	1			-0.106916
AX-116098864	1	5247456	0.3669	0.01165	53	255	184	0	0	1	1	0	0	0	1	0	0	0	0	1			-0.115681
AX-116098884	1	5327282	0.2943	0.02933	32	225	234	0	0	0	1	0	1	0	0	0	0	0	0	1			-0.103222
AX-116098891	1	5350870	0.3707	0.00664	53	258	180	0	1	0	1	0	1	0	0	0	0	0	0	1			-0.126267
AX-116697260	1	5373700	0.001018	1	0	1	490	0	0	0	1	0	1	0	0	0	0	0	0	1		ADIhet	-0.00101937
AX-116098908	1	5455277	0.3681	0.01967	54	252	183	0	1	0	1	0	0	0	0	1	0	0	0	1			-0.107767
AX-116098962	1	5582305	0.47	1.009e-19	156	142	185	0	0	0	100	1	2	29	15	20	33	0	0	24			0.409881
AX-116098952	1	5609403	0.003049	1	0	3	489	0	0	1	3	0	3	0	0	0	0	0	0	3		ADIhet	-0.0030581
AX-116098935	1	5640505	0.3716	0.002508	51	257	175	0	0	0	1	0	1	0	0	0	0	0	0	1			-0.139271
AX-116098944	1	5664748	0.2873	0.02686	30	221	238	0	0	0	5	0	4	0	0	0	1	0	0	2			-0.10355
AX-116098946	1	5674534	0.2923	0.03776	32	223	236	0	0	0	1	0	1	0	0	0	0	0	0	1			-0.0978668
AX-116098986	1	5724865	0.3453	0.3184	53	231	204	0	0	0	1	0	1	0	0	0	0	0	0	1			-0.0469623
AX-116098992	1	5746939	0.3699	0.006698	53	258	181	0	0	0	1	0	1	0	0	0	0	0	0	1			-0.12492
AX-116697296	1	5848947	0.3794	0.0007168	52	264	169	0	0	0	2	0	2	0	0	0	0	0	0	1			-0.15593
AX-116649782	1	5856325	0.4949	1.338e-28	180	124	185	0	0	0	153	0	0	43	32	31	42	5	0	33			0.49279
AX-116099023	1	5906290	0.4695	2.649e-18	156	149	186	0	0	0	103	2	3	29	16	20	33	0	0	24			0.390801
AX-116697318	1	6053844	0.3841	0.0007172	53	262	164	0	0	0	7	0	7	0	0	0	0	0	0	2			-0.156024
AX-116697337	1	6087609	0.002041	1	0	2	488	0	0	0	1	0	1	0	0	0	0	0	0	1			-0.00204499
AX-116099089	1	6105844	0.004065	1	0	4	488	0	0	0	4	0	4	0	0	0	0	0	0	4		ADIhet	-0.00408163
AX-116697333	1	6178780	0.001016	1	0	1	491	0	1	0	1	0	1	0	0	0	0	0	0	1		ADIhet	-0.00101729
AX-116697331	1	6191610	0.001016	1	0	1	491	0	0	0	1	0	1	0	0	0	0	0	0	1		ADIhet	-0.00101729
AX-116099080	1	6200243	0.004082	1	0	4	486	0	0	0	4	0	4	0	0	0	0	0	0	3		ADIhet	-0.00409836
AX-116099073	1	6219208	0.3742	0.001944	52	262	175	0	0	1	1	0	1	0	0	0	0	0	0	1			-0.143952
AX-116099103	1	6264037	0.4773	3.739e-13	150	162	172	0	0	0	121	7	1	18	36	37	22	0	0	31			0.329193
AX-116662057	1	6293068	0.001016	1	0	1	491	0	1	0	1	0	1	0	0	0	0	0	0	1		ADIhet	-0.00101729
AX-116662059	1	6336162	0.349	0.2758	54	234	202	0	0	0	1	0	1	0	0	0	0	0	0	1			-0.0509817
AX-116099129	1	6361931	0.3717	0.0009473	50	262	175	0	1	0	1	0	1	0	0	0	0	0	0	1			-0.151861
AX-116099145	1	6430421	0.2863	0.09628	32	216	241	0	0	0	1	0	1	0	0	0	0	0	0	1			-0.0808842
AX-116697355	1	6473575	0.2838	0.04482	30	217	241	0	1	1	1	0	1	0	0	0	0	0	0	1			-0.093837
AX-116099190	1	6571961	0.001016	1	0	1	491	0	0	1	1	0	1	0	0	0	0	0	0	1		ADIhet	-0.00101729
AX-116099200	1	6621435	0.001016	1	0	1	491	0	0	1	1	0	1	0	0	0	0	0	0	1		ADIhet	-0.00101729
AX-116099211	1	6653217	0.00102	1	0	1	489	0	0	1	1	0	1	0	0	0	0	0	0	1			-0.00102145
AX-116099233	1	6735796	0.2979	0.000681	27	232	221	0	0	1	9	0	8	0	0	0	1	0	0	4			-0.155402
AX-116099240	1	6768729	0.2883	0.01119	29	224	236	1	0	1	2	0	2	0	0	0	0	0	0	2			-0.116165
AX-116099294	1	6855242	0.2919	0.00816	29	224	230	0	1	1	1	0	1	0	0	0	0	0	0	1			-0.121812
AX-116697415	1	7095025	0.2857	0.0197	29	222	239	0	0	0	1	0	1	0	0	0	0	0	0	1			-0.11
AX-116662090	1	7315485	0.001016	1	0	1	491	1	0	1	1	0	1	0	0	0	0	0	0	1			-0.00101729
AX-116697446	1	7537957	0.4167	0.06199	74	257	155	0	1	0	1	0	1	0	0	0	0	0	0	1			-0.0878307
AX-116099479	1	7897361	0.2388	0.458	31	173	288	0	0	0	1	0	1	0	0	0	0	0	0	1			0.0328552
AX-116099481	1	7917556	0.3469	6.454e-05	39	262	189	1	0	0	1	0	1	0	0	0	0	0	0	1			-0.179963
AX-116697493	1	8018995	0.001018	1	0	1	490	0	0	1	1	0	1	0	0	0	0	0	0	1		ADIhet	-0.00101937
AX-116099525	1	8114584	0.2398	0.4573	31	172	285	0	1	1	1	0	1	0	0	0	0	0	0	1			0.0331513
AX-116099574	1	8284043	0.4688	0.0102	91	268	121	0	1	0	2	0	0	2	0	0	0	0	0	2			-0.121046
AX-116099578	1	8297462	0.001018	1	0	1	490	0	0	0	1	0	1	0	0	0	0	0	0	1		ADIhet	-0.00101937
AX-116099653	1	8633350	0.001016	1	0	1	491	0	1	0	1	0	1	0	0	0	0	0	0	1		ADIhet	-0.00101729
AX-116099718	1	8815645	0.001016	1	0	1	491	0	0	0	1	0	1	0	0	0	0	0	0	1		ADIhet	-0.00101729
AX-116099724	1	8829585	0.001016	1	0	1	491	0	0	0	1	0	1	0	0	0	0	0	0	1		ADIhet	-0.00101729
AX-116099732	1	8881234	0.001016	1	0	1	491	0	0	0	1	0	1	0	0	0	0	0	0	1		ADIhet	-0.00101729
AX-116099733	1	8885815	0.001018	1	0	1	490	0	1	0	1	0	1	0	0	0	0	0	0	1		ADIhet	-0.00101937
AX-116099741	1	8925826	0.002037	1	0	2	489	0	0	0	2	0	2	0	0	0	0	0	0	2			-0.00204082
AX-116697576	1	8956644	0.4674	0.01119	93	273	125	0	0	0	2	0	0	0	2	0	0	0	0	1			-0.11676
AX-116697597	1	9146672	0.4766	0.00374	95	278	118	1	0	1	1	1	0	0	0	0	0	0	0	1			-0.134873
AX-116697601	1	9205212	0.001016	1	0	1	491	0	1	0	1	0	1	0	0	0	0	0	0	1		ADIhet	-0.00101729
AX-116662146	1	9256560	0.285	0.02555	29	219	238	0	0	0	1	0	1	0	0	0	0	0	0	1			-0.105722
AX-116697622	1	9365162	0.3251	3.598e-12	85	144	254	0	0	1	91	3	5	9	46	21	7	0	0	26			0.320542
AX-116099899	1	9611809	0.2434	0.6251	31	177	283	0	1	0	2	0	2	0	0	0	0	0	0	2			0.0211908
AX-116099925	1	9719534	0.2444	0.7138	31	178	282	0	0	0	2	0	2	0	0	0	0	0	0	2			0.0184412
AX-116099927	1	9729805	0.4629	0.004597	88	273	124	0	0	0	2	0	0	2	0	0	0	0	0	2			-0.13201
AX-116637870	1	9866997	0.001016	1	0	1	491	0	0	0	1	0	1	0	0	0	0	0	0	1		ADIhet	-0.00101729
AX-116123202	1	9921416	0.001018	1	0	1	490	0	0	0	1	0	1	0	0	0	0	0	0	1		ADIhet	-0.00101937
AX-116637895	1	9940192	0.3875	1.021e-18	118	136	226	0	0	1	86	5	7	11	37	13	11	2	0	28			0.403116
AX-116123203	1	9958453	0.2831	0.7387	41	196	254	0	0	0	1	0	1	0	0	0	0	0	0	1			0.0165549
AX-116099971	1	10098201	0.003061	1	0	3	487	0	0	0	3	0	3	0	0	0	0	0	0	3		ADIhet	-0.00307062
AX-116100038	1	10283158	0.2948	0.913	41	201	238	1	0	0	8	0	6	1	0	0	1	0	0	5			-0.00714543
AX-116100054	1	10401564	0.001016	1	0	1	491	0	1	0	1	0	1	0	0	0	0	0	0	1		ADIhet	-0.00101729
AX-116100058	1	10413816	0.3815	1.325e-16	113	141	227	0	0	0	80	6	6	11	36	10	11	0	0	26			0.378829
AX-116100060	1	10422674	0.2881	0.9119	41	198	247	0	1	0	1	0	1	0	0	0	0	0	0	1			0.00672998
AX-116697681	1	10447888	0.001018	1	0	1	490	0	0	0	1	0	1	0	0	0	0	0	0	1		ADIhet	-0.00101937
AX-116655061	1	10654664	0.001025	1	0	1	487	0	1	0	1	0	1	0	0	0	0	0	0	1		ADIhet	-0.00102564
AX-116100115	1	10657425	0.289	0.8252	41	196	244	0	1	0	3	0	3	0	0	0	0	0	0	3			0.00841432
AX-116697698	1	10767631	0.445	0.02852	85	267	139	0	0	1	1	1	0	0	0	0	0	0	0	1			-0.100892
AX-116100150	1	10810564	0.00102	1	0	1	489	0	0	0	1	0	1	0	0	0	0	0	0	1		ADIhet	-0.00102145
AX-116662172	1	10821259	0.001016	1	0	1	491	0	0	0	1	0	1	0	0	0	0	0	0	1			-0.00101729
AX-116100162	1	10884244	0.4443	0.05377	85	261	139	0	0	1	1	1	0	0	0	0	0	0	0	1			-0.0897985
AX-116100169	1	10926007	0.00409	1	0	4	485	0	0	1	2	0	2	0	0	0	0	0	0	2			-0.00410678
AX-116662176	1	10947883	0.3796	4.635e-15	111	147	228	0	0	1	81	8	7	11	35	9	11	0	0	27			0.357845
AX-116100176	1	10952889	0.2754	0.07056	29	213	250	0	0	1	7	0	1	1	0	0	5	0	0	3			-0.0847156
AX-116655025	1	11084848	0.2822	0.01867	28	220	241	0	1	0	3	0	3	0	0	0	0	0	0	3			-0.110492
AX-116100247	1	11231301	0.2749	0.04203	28	214	249	0	0	1	1	0	1	0	0	0	0	0	0	1			-0.0931544
AX-116100261	1	11631720	0.001016	1	0	1	491	0	1	0	1	0	1	0	0	0	0	0	0	1		ADIhet	-0.00101729
AX-116100282	1	11718157	0.2818	0.8229	40	195	253	0	1	1	1	0	1	0	0	0	0	0	0	1			0.0127351
AX-116100313	1	11792375	0.003055	1	0	3	488	0	0	1	3	0	3	0	0	0	0	0	0	2		ADIhet	-0.00306435
AX-116697743	1	11911248	0.003049	1	0	3	489	0	0	0	3	0	3	0	0	0	0	0	0	3		ADIhet	-0.0030581
AX-116100354	1	12044108	0.4136	0.01585	71	265	156	0	0	0	1	1	0	0	0	0	0	0	0	1			-0.110378
AX-116100371	1	12095234	0.001016	1	0	1	491	0	0	0	1	0	1	0	0	0	0	0	0	1		ADIhet	-0.00101729
AX-116697812	1	12291124	0.3055	0.4574	42	216	233	0	0	0	1	0	1	0	0	0	0	0	0	1			-0.0367155
AX-116662203	1	12496804	0.2553	0.1163	24	195	257	1	0	0	2	0	2	0	0	0	0	0	0	2			-0.0775044
AX-116100471	1	12523563	0.3607	8.052e-10	95	162	231	0	0	0	89	10	10	12	37	8	12	0	0	28			0.280157
AX-116100454	1	12642573	0.448	0.01053	84	271	135	0	0	0	1	1	0	0	0	0	0	0	0	1			-0.118236
AX-116100488	1	12648032	0.4488	0.00341	82	274	132	0	0	0	3	3	0	0	0	0	0	0	0	1			-0.134864
AX-116100499	1	12707679	0.002033	1	0	2	490	0	0	0	2	0	2	0	0	0	0	0	0	2		ADIhet	-0.00203666
AX-116697863	1	12784768	0.3064	0.5953	43	213	232	0	0	0	1	0	1	0	0	0	0	0	0	1			-0.0269979
AX-116100512	1	12826392	0.002037	1	0	2	489	0	0	0	2	0	2	0	0	0	0	0	0	2		ADIhet	-0.00204082
AX-116100505	1	12858924	0.001016	1	0	1	491	0	0	0	1	0	1	0	0	0	0	0	0	1		ADIhet	-0.00101729
AX-116100531	1	12870888	0.001018	1	0	1	490	0	0	0	1	0	1	0	0	0	0	0	0	1		ADIhet	-0.00101937
AX-116697868	1	12873671	0.001018	1	0	1	490	0	0	0	1	0	1	0	0	0	0	0	0	1		ADIhet	-0.00101937
AX-116100537	1	12878141	0.002033	1	0	2	490	0	0	0	2	0	2	0	0	0	0	0	0	2		ADIhet	-0.00203666
AX-116697880	1	12934927	0.2587	0.2902	28	198	265	0	0	0	2	0	2	0	0	0	0	0	0	2			-0.0515056
AX-116100545	1	12951734	0.2556	0.4057	28	193	266	0	0	0	1	0	1	0	0	0	0	0	0	1			-0.0413073
AX-116100571	1	13037914	0.3055	0.5957	43	214	234	0	0	1	1	0	1	0	0	0	0	0	0	1			-0.0271163
AX-116100587	1	13102341	0.001016	1	0	1	491	0	0	0	1	0	1	0	0	0	0	0	0	1		ADIhet	-0.00101729
AX-116697897	1	13115758	0.2551	0.4061	28	195	269	0	0	0	1	0	1	0	0	0	0	0	0	1			-0.0429224
AX-116100596	1	13135559	0.2572	0.4788	29	193	266	0	0	0	1	0	0	1	0	0	0	0	0	1			-0.0351312
AX-116100608	1	13184166	0.2556	0.406	28	195	268	0	0	0	1	0	1	0	0	0	0	0	0	1			-0.0436503
AX-116100619	1	13232602	0.001016	1	0	1	491	0	1	1	1	0	1	0	0	0	0	0	0	1		ADIhet	-0.00101729
AX-116100641	1	13304417	0.2592	0.29	28	197	263	0	0	0	1	0	1	0	0	0	0	0	0	1			-0.0511319
AX-116100642	1	13308157	0.2551	0.4061	28	195	269	0	0	0	1	0	1	0	0	0	0	0	0	1			-0.0429224
AX-116100645	1	13326415	0.2552	0.473	28	191	265	0	0	0	2	0	1	0	0	0	1	0	0	2			-0.0381892
AX-116100654	1	13367156	0.2588	0.3436	28	195	262	0	0	0	1	0	1	0	0	0	0	0	0	1			-0.0481024
AX-116100667	1	13403732	0.25	0.4691	27	188	269	0	1	0	1	0	0	0	0	0	1	0	0	1			-0.0358127
AX-116100668	1	13407470	0.442	0.004518	80	274	137	0	0	0	2	2	0	0	0	0	0	0	0	1			-0.131336
AX-116100670	1	13416504	0.3642	4.124e-13	100	146	229	0	0	0	80	4	5	12	35	8	14	1	1	27			0.336313
AX-116100723	1	13632131	0.4131	0.04004	72	260	157	0	0	0	1	0	0	0	1	0	0	0	0	1			-0.096526
AX-116100744	1	13634605	0.2929	0.445	38	211	241	0	1	0	3	0	3	0	0	0	0	0	0	2			-0.0396649
AX-116662231	1	13662996	0.2937	0.5146	39	211	242	0	1	0	1	0	1	0	0	0	0	0	0	1			-0.0337009
AX-116100732	1	13673744	0.3021	0.1277	36	215	224	0	1	0	1	0	1	0	0	0	0	0	0	1			-0.0734125
AX-116100807	1	13845973	0.127	0.1512	4	116	368	0	0	1	2	0	2	0	0	0	0	0	0	2			-0.0716341
AX-116100768	1	13968701	0.1255	0.1515	4	115	371	0	0	1	2	0	2	0	0	0	0	0	0	2			-0.0691484
AX-116100763	1	13985282	0.3176	1.227e-06	73	164	251	0	0	0	24	0	0	4	17	3	0	0	0	11			0.224721
AX-116100836	1	14044421	0.1242	0.2093	4	114	373	1	0	1	1	0	1	0	0	0	0	0	0	1			-0.0669844
AX-116100837	1	14045357	0.119	0.0007432	0	115	368	0	0	1	2	0	2	0	0	0	0	0	0	2			-0.135135
AX-116100829	1	14052453	0.1242	0.2093	4	114	373	0	0	1	1	0	1	0	0	0	0	0	0	1			-0.0669844
AX-116100841	1	14064729	0.1245	0.2095	4	114	372	0	0	1	1	0	1	0	0	0	0	0	0	1			-0.0672934
AX-116662240	1	14090774	0.1286	0.1525	4	117	365	1	0	1	3	0	3	0	0	0	0	0	0	3			-0.0741346
AX-116100859	1	14150912	0.4004	0.5113	75	244	173	0	0	1	1	0	1	0	0	0	0	0	0	1			-0.0328487
AX-116100866	1	14179878	0.1276	0.152	4	117	369	0	0	1	4	0	4	0	0	0	0	0	0	4			-0.0728421
AX-116697988	1	14183914	0.124	0.2091	4	114	374	0	1	1	1	0	1	0	0	0	0	0	0	1			-0.0666768
AX-116100887	1	14235487	0.123	0.2077	4	113	375	0	1	1	1	0	1	0	0	0	0	0	0	1			-0.0648229
AX-116100905	1	14332628	0.002033	1	0	2	490	0	0	1	2	0	2	0	0	0	0	0	0	2		ADIhet	-0.00203666
AX-116100955	1	14478183	0.1921	0.8844	17	155	320	0	0	0	1	0	1	0	0	0	0	0	0	1			-0.0150744
AX-116100960	1	14492574	0.1189	0.0007535	0	116	372	0	0	0	2	0	2	0	0	0	0	0	0	2			-0.134884
AX-116101002	1	14634403	0.1175	0.000756	0	114	371	0	0	0	1	0	1	0	0	0	0	0	0	1			-0.133178
AX-116698013	1	14641091	0.004073	1	0	4	487	0	1	1	2	0	2	0	0	0	0	0	0	1			-0.00408998
AX-116101015	1	14673642	0.1232	0.2077	4	113	374	0	0	0	1	0	1	0	0	0	0	0	0	1			-0.065127
AX-116101024	1	14699810	0.1892	0.7684	16	153	320	0	1	0	1	0	1	0	0	0	0	0	0	1			-0.0199652
AX-116101029	1	14718958	0.1288	0.1095	4	118	367	0	0	0	24	0	24	0	0	0	0	0	0	6			-0.0750056
AX-116101037	1	14744933	0.1232	0.2077	4	113	374	0	1	0	1	0	1	0	0	0	0	0	0	1			-0.065127
AX-116698019	1	14752530	0.1232	0.2077	4	113	374	0	0	1	2	0	2	0	0	0	0	0	0	2			-0.065127
AX-116101045	1	14778133	0.123	0.2077	4	113	375	0	0	1	1	0	1	0	0	0	0	0	0	1			-0.0648229
AX-116698027	1	14850967	0.001018	1	0	1	490	0	1	0	1	0	1	0	0	0	0	0	0	1		ADIhet	-0.00101937
AX-116101068	1	14899219	0.123	0.2077	4	113	375	0	0	0	1	0	1	0	0	0	0	0	0	1			-0.0648229
AX-116101072	1	14917457	0.1247	0.2097	4	114	371	0	0	1	2	0	2	0	0	0	0	0	0	1			-0.0676038
AX-116101077	1	14940034	0.123	0.2077	4	113	375	0	0	1	1	0	1	0	0	0	0	0	0	1			-0.0648229
AX-116101087	1	14982183	0.007157	1	0	7	482	0	0	0	6	0	6	0	0	0	0	0	0	5			-0.00720906
AX-116101098	1	15029436	0.001016	1	0	1	491	0	0	0	1	0	1	0	0	0	0	0	0	1		ADIhet	-0.00101729
AX-116698059	1	15102886	0.002045	1	0	2	487	0	0	0	2	0	2	0	0	0	0	0	0	2			-0.00204918
AX-116101126	1	15171196	0.1224	0.2073	4	112	374	0	0	0	1	0	1	0	0	0	0	0	0	1			-0.0635659
AX-116698070	1	15181161	0.1222	0.2074	4	112	375	0	0	0	1	0	1	0	0	0	0	0	0	1			-0.0632637
AX-116698072	1	15195322	0.07157	0.7282	3	64	422	0	0	0	2	0	2	0	0	0	0	0	0	2			0.0152297
AX-116101132	1	15199473	0.07202	0.7291	3	64	419	0	1	0	2	0	2	0	0	0	0	0	0	2			0.0147608
AX-116101135	1	15206476	0.1911	0.8843	17	154	321	0	0	0	1	0	1	0	0	0	0	0	0	1			-0.0126163
AX-116698074	1	15231664	0.1911	0.8843	17	154	321	0	0	0	1	0	1	0	0	0	0	0	0	1			-0.0126163
AX-116638712	1	15289424	0.1263	0.1511	4	115	368	0	0	0	2	0	2	0	0	0	0	0	0	2			-0.0700945
AX-116648109	1	15311642	0.122	0.2075	4	112	376	0	0	0	1	0	1	0	0	0	0	0	0	1			-0.062963
AX-116648111	1	15318839	0.0707	0.7242	3	63	422	0	1	0	1	0	1	0	0	0	0	0	0	1			0.0174968
AX-116630957	1	15379490	0.00102	1	0	1	489	0	0	0	1	0	1	0	0	0	0	0	0	1		ADIhet	-0.00102145
AX-116101165	1	15530609	0.07026	0.7235	3	63	425	0	1	0	1	0	1	0	0	0	0	0	0	1			0.0179532
AX-116698086	1	15578783	0.07012	0.7232	3	63	426	0	0	0	1	0	1	0	0	0	0	0	0	1			0.0181041
AX-116101194	1	15760106	0.06939	0.4988	3	62	425	0	0	0	1	0	1	0	0	0	0	0	0	1			0.0202528
AX-116101211	1	15840962	0.07039	0.1553	0	68	415	0	0	0	6	0	6	0	0	0	0	0	0	5			-0.0757238
AX-116101262	1	16098504	0.1918	0.8842	17	154	319	0	0	1	1	0	1	0	0	0	0	0	0	1			-0.0135934
AX-116101287	1	16181277	0.0751	0.745	3	67	416	0	1	0	5	0	5	0	0	0	0	0	0	4			0.00766453
AX-116101281	1	16203947	0.126	0.1514	4	114	366	0	0	1	2	0	2	0	0	0	0	0	0	2			-0.069178
AX-116698123	1	16222807	0.001016	1	0	1	491	0	0	0	1	0	1	0	0	0	0	0	0	1		ADIhet	-0.00101729
AX-116101307	1	16252772	0.122	0.2075	4	112	376	1	0	0	2	0	2	0	0	0	0	0	0	2			-0.062963
AX-116698134	1	16273117	0.00102	1	0	1	489	0	0	0	1	0	1	0	0	0	0	0	0	1		ADIhet	-0.00102145
AX-116101306	1	16316535	0.07143	0.7256	3	63	417	0	1	0	1	0	1	0	0	0	0	0	0	1			0.0167224
AX-116101332	1	16348722	0.07026	0.7235	3	63	425	0	1	0	2	0	2	0	0	0	0	0	0	1			0.0179532
AX-116101337	1	16383614	0.06911	0.497	3	62	427	0	0	0	1	0	1	0	0	0	0	0	0	1			0.0205497
AX-116698144	1	16446924	0.07099	0.7248	3	63	420	0	1	1	2	0	2	0	0	0	0	0	0	2			0.0171891
AX-116101390	1	16589906	0.06837	0.4858	3	61	426	1	0	1	1	0	1	0	0	0	0	0	0	1			0.0227395
AX-116101406	1	16661624	0.001016	1	0	1	491	0	0	1	1	0	1	0	0	0	0	0	0	1		ADIhet	-0.00101729
AX-116101408	1	16671263	0.06911	0.497	3	62	427	1	0	1	1	0	1	0	0	0	0	0	0	1			0.0205497
AX-116101464	1	16956418	0.07026	0.7235	3	63	425	0	0	0	1	0	1	0	0	0	0	0	0	1			0.0179532
AX-116698171	1	16964333	0.07041	0.7237	3	63	424	0	0	0	2	0	2	0	0	0	0	0	0	2			0.0178017
AX-116101472	1	16990144	0.001016	1	0	1	491	0	0	0	1	0	1	0	0	0	0	0	0	1		ADIhet	-0.00101729
AX-116101473	1	17011712	0.004107	1	0	4	483	0	0	0	4	0	4	0	0	0	0	0	0	3		ADIhet	-0.00412371
AX-116698173	1	17050579	0.1914	1	18	152	321	0	0	0	1	0	1	0	0	0	0	0	0	1			5.35934e-05
AX-116101488	1	17130460	0.1242	0.2093	4	114	373	0	0	0	1	0	1	0	0	0	0	0	0	1			-0.0669844
AX-116101505	1	17178680	0.1217	0.2078	4	111	374	0	1	1	1	0	1	0	0	0	0	0	0	1			-0.0619931
AX-116101503	1	17187762	0.1247	0.2097	4	114	371	0	1	1	1	0	1	0	0	0	0	0	0	1			-0.0676038
AX-116101497	1	17208464	0.1146	0.001241	0	110	370	0	0	0	2	0	2	0	0	0	0	0	0	2			-0.129412
AX-116628681	1	17323313	0.001025	1	0	1	487	0	0	0	1	0	1	0	0	0	0	0	0	1		ADIhet	-0.00102564
AX-116107215	1	17416928	0.001016	1	0	1	491	0	0	0	1	0	1	0	0	0	0	0	0	1		ADIhet	-0.00101729
AX-116699540	1	17444768	0.004082	1	0	4	486	0	0	0	3	0	3	0	0	0	0	0	0	3			-0.00409836
AX-116107223	1	17445887	0.001016	1	0	1	491	0	1	0	1	0	1	0	0	0	0	0	0	1		ADIhet	-0.00101729
AX-116698179	1	17553228	0.07114	0.7273	3	64	425	0	0	0	3	0	3	0	0	0	0	0	0	3			0.0156924
AX-116101520	1	17619023	0.02053	1	0	20	467	0	0	0	20	0	20	0	0	0	0	0	0	17			-0.0209644
AX-116698183	1	17635482	0.1933	0.8845	19	151	319	0	0	0	1	0	1	0	0	0	0	0	0	1			0.00967671
AX-116101534	1	17671985	0.1235	0.2078	4	113	373	0	0	0	1	0	1	0	0	0	0	0	0	1			-0.0654326
AX-116698193	1	17748224	0.1925	0.7728	19	151	321	0	0	0	1	0	1	0	0	0	0	0	0	1			0.0106421
AX-116101550	1	17758420	0.07084	0.7245	3	63	421	0	0	0	1	0	1	0	0	0	0	0	0	1			0.0173433
AX-116655231	1	17763034	0.07419	0.7424	3	67	422	0	1	0	3	0	3	0	0	0	0	0	0	3			0.00864623
AX-116698195	1	17769609	0.07099	0.7248	3	63	420	0	1	0	2	0	2	0	0	0	0	0	0	2			0.0171891
AX-116698198	1	17879375	0.07143	0.7279	3	64	423	0	0	1	1	0	1	0	0	0	0	0	0	1			0.0153846
AX-116101581	1	17960603	0.1171	0.0007571	0	115	376	0	0	1	1	0	1	0	0	0	0	0	0	1			-0.132641
AX-116101584	1	17983920	0.001016	1	0	1	491	0	0	0	1	0	1	0	0	0	0	0	0	1		ADIhet	-0.00101729
AX-116101595	1	18022989	0.1908	1	18	151	321	0	0	0	1	0	1	0	0	0	0	0	0	1			0.00209723
AX-116698211	1	18046032	0.07305	1	2	67	417	0	0	0	18	0	16	2	0	0	0	0	0	9			-0.0180238
AX-116698216	1	18094054	0.1219	0.08894	3	113	372	0	0	0	1	0	1	0	0	0	0	0	0	1			-0.0814351
AX-116101610	1	18100499	0.001016	1	0	1	491	0	0	0	1	0	1	0	0	0	0	0	0	1		ADIhet	-0.00101729
AX-116698218	1	18108000	0.1212	0.08907	3	113	375	0	0	0	1	0	1	0	0	0	0	0	0	1			-0.0805184
AX-116101627	1	18178677	0.1089	0.0993	2	101	379	0	1	0	24	0	24	0	0	0	0	0	0	5			-0.0794833
AX-116101640	1	18235916	0.1921	1	18	153	321	0	0	0	1	0	1	0	0	0	0	0	0	1			-0.00197664
AX-116101644	1	18249858	0.07114	0.7273	3	64	425	0	0	0	1	0	1	0	0	0	0	0	0	1			0.0156924
AX-116637250	1	18343805	0.1232	0.09049	3	115	373	0	0	0	2	0	2	0	0	0	0	0	0	2			-0.0839788
AX-116101651	1	18344789	0.1224	0.08892	3	113	370	0	0	0	2	0	2	0	0	0	0	0	0	1			-0.0820535
AX-116637252	1	18346713	0.1209	0.2085	4	111	377	0	0	0	1	0	0	0	0	1	0	0	0	1			-0.0610968
AX-116637256	1	18490863	0.002033	1	0	2	490	0	0	1	2	0	2	0	0	0	0	0	0	2		ADIhet	-0.00203666
AX-116101675	1	18642887	0.1906	0.8842	18	150	320	0	0	1	1	0	1	0	0	0	0	0	0	1			0.00367497
AX-116101681	1	18657943	0.00102	1	0	1	489	0	0	0	1	0	1	0	0	0	0	0	0	1		ADIhet	-0.00102145
AX-116101685	1	18690683	0.06707	0.4717	3	60	429	0	0	0	1	0	1	0	0	0	0	0	0	1			0.0255496
AX-116101690	1	18722328	0.00102	1	0	1	489	0	1	0	1	0	1	0	0	0	0	0	0	1		ADIhet	-0.00102145
AX-116101691	1	18727674	0.002041	1	0	2	488	0	0	0	2	0	2	0	0	0	0	0	0	2		ADIhet	-0.00204499
AX-116698241	1	18805897	0.1892	0.8828	18	149	322	0	0	0	1	0	1	0	0	0	0	0	0	1			0.00670052
AX-116101704	1	18811485	0.1735	3.665e-08	0	169	318	0	0	0	2	0	2	0	0	0	0	0	0	2			-0.209938
AX-116101707	1	18827803	0.1894	0.8835	18	150	323	0	0	0	1	0	1	0	0	0	0	0	0	1			0.00510618
AX-116101740	1	18976137	0.06707	0.4717	3	60	429	0	1	0	1	0	1	0	0	0	0	0	0	1			0.0255496
AX-116101752	1	19019465	0.06721	0.4725	3	60	428	0	0	0	1	0	1	0	0	0	0	0	0	1			0.0254069
AX-116101753	1	19022078	0.06707	0.4717	3	60	429	0	0	0	1	0	1	0	0	0	0	0	0	1			0.0255496
AX-116698256	1	19044045	0.1948	1	18	153	314	0	0	0	3	0	3	0	0	0	0	0	0	3			-0.0054265
AX-116698260	1	19066269	0.06837	0.4858	3	61	426	0	0	0	1	0	1	0	0	0	0	0	0	1			0.0227395
AX-116101764	1	19075405	0.1884	1	17	151	323	0	0	0	1	0	1	0	0	0	0	0	0	1			-0.00567669
AX-116101767	1	19089215	0.1936	1	18	153	317	0	0	0	3	0	3	0	0	0	0	0	0	3			-0.00393296
AX-116101783	1	19158621	0.06865	0.4875	3	61	424	0	0	0	2	0	2	0	0	0	0	0	0	2			0.0224455
AX-116698267	1	19187522	0.1245	0.06202	3	116	371	0	0	0	1	0	1	0	0	0	0	0	0	1			-0.0860178
AX-116101807	1	19234745	0.06809	0.4841	3	61	428	0	0	0	2	0	2	0	0	0	0	0	0	2			0.023031
AX-116101824	1	19291160	0.06735	0.4733	3	60	427	0	0	0	1	0	1	0	0	0	0	0	0	1			0.0252636
AX-116101833	1	19330798	0.1245	0.0004712	0	120	362	0	0	1	5	0	5	0	0	0	0	0	0	5			-0.14218
AX-116698279	1	19342862	0.06721	0.4725	3	60	428	0	1	0	1	0	1	0	0	0	0	0	0	1			0.0254069
AX-116698284	1	19368643	0.06809	0.4841	3	61	428	0	0	0	2	0	2	0	0	0	0	0	0	2			0.023031
AX-116101846	1	19417067	0.06707	0.4717	3	60	429	1	0	0	1	0	1	0	0	0	0	0	0	1			0.0255496
AX-116101849	1	19422905	0.06953	0.7203	3	62	424	0	0	0	3	0	3	0	0	0	0	0	0	2			0.0201034
AX-116698291	1	19460201	0.06707	0.4717	3	60	429	0	0	0	1	0	1	0	0	0	0	0	0	1			0.0255496
AX-116101864	1	19472539	0.06237	0.2433	0	60	421	0	0	0	3	0	3	0	0	0	0	0	0	3			-0.0665188
AX-116698292	1	19478828	0.07516	0.7421	3	66	410	0	0	0	6	0	6	0	0	0	0	0	0	6			0.00884123
AX-116101872	1	19498671	0.07054	0.1554	0	68	414	0	0	0	8	0	8	0	0	0	0	0	0	7			-0.0758929
AX-116101877	1	19517350	0.06837	0.4858	3	61	426	0	0	0	2	0	2	0	0	0	0	0	0	2			0.0227395
AX-116101881	1	19531186	0.06735	0.4733	3	60	427	0	0	0	1	0	1	0	0	0	0	0	0	1			0.0252636
AX-116101883	1	19538553	0.06721	0.4725	3	60	428	0	0	0	1	0	1	0	0	0	0	0	0	1			0.0254069
AX-116101887	1	19579976	0.06707	0.4717	3	60	429	0	1	1	1	0	1	0	0	0	0	0	0	1			0.0255496
AX-116101892	1	19613928	0.194	1	18	153	316	0	0	0	2	0	2	0	0	0	0	0	0	1			-0.00442827
AX-116101897	1	19647158	0.185	0.3643	13	152	316	0	0	1	4	0	4	0	0	0	0	0	0	2			-0.0478101
AX-116101906	1	19671526	0.1951	1	18	154	315	0	0	0	1	0	1	0	0	0	0	0	0	1			-0.00695489
AX-116698297	1	19689598	0.1911	1	18	152	322	0	0	1	1	0	1	0	0	0	0	0	0	1			0.000534588
AX-116101914	1	19692415	0.125	0.06194	3	117	372	0	0	1	1	0	1	0	0	0	0	0	0	1			-0.087108
AX-116101924	1	19734095	0.06832	0.2656	4	58	421	0	0	1	10	0	9	1	0	0	0	0	0	5			0.0567677
AX-116698299	1	19736136	0.06211	0.4166	3	54	426	0	0	1	1	0	1	0	0	0	0	0	0	1			0.0403974
AX-116698300	1	19739303	0.07202	0.7291	3	64	419	0	0	1	3	0	3	0	0	0	0	0	0	2			0.0147608
AX-116101925	1	19740932	0.06809	0.4841	3	61	428	0	0	1	2	0	2	0	0	0	0	0	0	2			0.023031
AX-116101926	1	19744123	0.07026	0.7235	3	63	425	0	1	1	3	0	3	0	0	0	0	0	0	2			0.0179532
AX-116101968	1	19881467	0.004107	1	0	4	483	0	0	1	4	0	4	0	0	0	0	0	0	4			-0.00412371
AX-116102021	1	20078449	0.126	0.06235	3	118	371	0	0	0	1	0	1	0	0	0	0	0	0	1			-0.0888222
AX-116102017	1	20098849	0.1759	1.977e-08	0	171	315	1	0	0	1	0	1	0	0	0	0	0	0	1			-0.213483
AX-116102016	1	20101416	0.1931	1	18	154	320	0	1	0	1	0	1	0	0	0	0	0	0	1			-0.00448098
AX-116102027	1	20209390	0.126	0.06235	3	118	371	0	0	1	1	0	1	0	0	0	0	0	0	1			-0.0888222
AX-116101997	1	20220032	0.1286	0.04256	3	120	367	0	0	1	3	0	3	0	0	0	0	0	0	3			-0.0928962
AX-116698335	1	20317981	0.06495	0.2491	0	63	422	0	0	1	1	0	1	0	0	0	0	0	0	1			-0.0694598
AX-116102086	1	20444321	0.001016	1	0	1	491	0	1	1	1	0	1	0	0	0	0	0	0	1			-0.00101729
AX-116698340	1	20469656	0.1276	0.06218	3	117	362	0	0	1	2	0	2	0	0	0	0	0	0	2			-0.0903396
AX-116102103	1	20524021	0.06721	0.4725	3	60	428	0	1	0	1	0	1	0	0	0	0	0	0	1			0.0254069
AX-116102107	1	20533965	0.1925	1	18	153	320	0	0	0	1	0	1	0	0	0	0	0	0	1			-0.00246202
AX-116102116	1	20563441	0.06707	0.4717	3	60	429	0	0	0	1	0	1	0	0	0	0	0	0	1			0.0255496
AX-116102120	1	20581551	0.1232	0.0004762	0	121	370	0	0	0	1	0	1	0	0	0	0	0	0	1			-0.140534
AX-116698352	1	20608565	0.126	0.06235	3	118	371	1	0	0	1	0	1	0	0	0	0	0	0	1			-0.0888222
AX-116102128	1	20619486	0.06707	0.4717	3	60	429	0	0	0	1	0	1	0	0	0	0	0	0	1			0.0255496
AX-116627316	1	20741029	0.06721	0.4725	3	60	428	0	0	1	1	0	1	0	0	0	0	0	0	1			0.0254069
AX-116627319	1	20751287	0.001016	1	0	1	491	0	0	1	1	0	1	0	0	0	0	0	0	1		ADIhet	-0.00101729
AX-116102142	1	20832339	0.001016	1	0	1	491	0	0	1	1	0	1	0	0	0	0	0	0	1		ADIhet	-0.00101729
AX-116102161	1	20916478	0.135	0.01962	3	126	360	0	0	1	4	0	4	0	0	0	0	0	0	4			-0.103482
AX-116102167	1	20948268	0.001018	1	0	1	490	0	0	0	1	0	1	0	0	0	0	0	0	1		ADIhet	-0.00101937
AX-116102188	1	21037351	0.1914	1	18	150	318	0	0	0	1	0	1	0	0	0	0	0	0	1			0.00270869
AX-116698373	1	21060227	0.1902	0.8839	18	150	321	0	1	1	1	0	1	0	0	0	0	0	0	1			0.00415445
AX-116102210	1	21104245	0.1898	0.8837	18	150	322	0	1	0	1	0	1	0	0	0	0	0	0	1			0.00463151
AX-116698381	1	21283215	0.1296	0.04273	3	121	366	0	0	0	3	0	3	0	0	0	0	0	0	3			-0.0946082
AX-116102244	1	21293154	0.006148	1	0	6	482	0	1	0	6	0	6	0	0	0	0	0	0	4		ADIhet	-0.00618557
AX-116102269	1	21382584	0.126	0.06235	3	118	371	0	0	0	1	0	1	0	0	0	0	0	0	1			-0.0888222
AX-116102273	1	21397322	0.1904	1	18	151	322	0	0	0	1	0	1	0	0	0	0	0	0	1			0.00257626
AX-116102284	1	21420378	0.001016	1	0	1	491	0	0	0	1	0	1	0	0	0	0	0	0	1		ADIhet	-0.00101729
AX-116102277	1	21442336	0.005165	1	0	5	479	0	0	0	5	0	5	0	0	0	0	0	0	5		ADIhet	-0.00519211
AX-116698394	1	21521019	0.1265	0.0134	2	120	368	0	0	0	1	0	1	0	0	0	0	0	0	1			-0.107929
AX-116102304	1	21566441	0.001016	1	0	1	491	0	1	0	1	0	1	0	0	0	0	0	0	1		ADIhet	-0.00101729
AX-116102357	1	21706715	0.001016	1	0	1	491	0	0	1	1	0	1	0	0	0	0	0	0	1		ADIhet	-0.00101729
AX-116102427	1	21961883	0.126	0.01347	2	120	370	0	0	1	1	0	1	0	0	0	0	0	0	1			-0.107277
AX-116102477	1	22103940	0.2803	0.001099	53	167	267	0	0	0	48	0	0	29	0	12	7	0	0	16			0.150047
AX-116102485	1	22137987	0.3627	0.118	56	242	190	0	1	0	1	0	1	0	0	0	0	0	0	1			-0.0726833
AX-116698446	1	22153698	0.1253	0.02086	2	119	370	0	1	0	1	0	1	0	0	0	0	0	0	1			-0.106013
AX-116662385	1	22202227	0.148	9.684e-46	57	31	402	0	0	0	86	0	0	9	9	17	22	29	0	22			0.749081
AX-116102569	1	22388075	0.2639	4.124e-11	63	130	292	0	0	1	61	0	0	22	0	24	15	0	0	18			0.310115
AX-116102624	1	22508668	0.001016	1	0	1	491	0	0	0	1	0	1	0	0	0	0	0	0	1		ADIhet	-0.00101729
AX-116698481	1	22538013	0.2171	0.08188	16	179	291	0	0	0	1	0	1	0	0	0	0	0	0	1			-0.0835581
AX-116102641	1	22776983	0.1864	1.001e-09	0	183	308	0	0	0	1	0	1	0	0	0	0	0	0	1			-0.229036
AX-116102689	1	22850847	0.1907	0.001119	7	171	307	0	0	0	1	0	1	0	0	0	0	0	0	1			-0.142159
AX-116102680	1	22887251	0.215	0.1058	16	177	293	0	0	0	4	0	4	0	0	0	0	0	0	3			-0.078869
AX-116102686	1	22905395	0.2133	0.04086	14	178	291	0	0	0	1	0	1	0	0	0	0	0	0	1			-0.0982882
AX-116662397	1	22921945	0.2109	0.09923	15	172	292	0	0	1	2	0	2	0	0	0	0	0	0	2			-0.0789984
AX-116102739	1	22982716	0.1902	0.0003449	6	174	309	0	1	0	1	0	0	0	1	0	0	0	0	1			-0.155181
AX-116102737	1	22987123	0.2149	0.0827	16	179	296	0	0	0	2	0	2	0	0	0	0	0	0	2			-0.0805073
AX-116102734	1	22998234	0.01237	1	0	12	473	0	0	0	12	0	12	0	0	0	0	0	0	9			-0.0125261
AX-116102701	1	23021387	0.3887	0.002732	56	258	162	0	1	0	1	0	0	0	1	0	0	0	0	1			-0.140596
AX-116102712	1	23046605	0.1876	9.484e-10	0	182	303	0	0	0	2	0	2	0	0	0	0	0	0	2			-0.230964
AX-116102754	1	23136785	0.1925	0.000738	7	175	309	0	1	0	1	0	1	0	0	0	0	0	0	1			-0.146607
AX-116102763	1	23183458	0.001018	1	0	1	490	0	0	1	1	0	1	0	0	0	0	0	0	1		ADIhet	-0.00101937
AX-116102761	1	23194290	0.001016	1	0	1	491	0	0	1	1	0	1	0	0	0	0	0	0	1		ADIhet	-0.00101729
AX-116102809	1	23247289	0.4027	0.03623	66	253	159	0	0	1	1	0	0	0	1	0	0	0	0	1			-0.100225
AX-116102799	1	23272665	0.00102	1	0	1	489	0	0	1	1	0	1	0	0	0	0	0	0	1		ADIhet	-0.00102145
AX-116698519	1	23304036	0.4045	0.06103	70	258	164	0	0	1	1	1	0	0	0	0	0	0	0	1			-0.0885142
AX-116102785	1	23321674	0.1979	0.00031	7	178	300	0	0	1	4	0	4	0	0	0	0	0	0	3			-0.155875
AX-116102826	1	23394893	0.01261	1	0	12	464	0	0	1	7	0	7	0	0	0	0	0	0	6			-0.012766
AX-116102835	1	23422814	0.1944	3.553e-05	5	179	302	1	0	0	2	0	2	0	0	0	0	0	0	1			-0.175698
AX-116102845	1	23454278	0.1939	0.0007402	7	176	307	0	0	0	1	0	1	0	0	0	0	0	0	1			-0.149101
AX-116102852	1	23474859	0.1931	0.0007388	7	176	309	1	0	0	1	0	1	0	0	0	0	0	0	1			-0.147978
AX-116102861	1	23504491	0.4116	0.01424	68	260	153	0	0	0	3	3	0	0	0	0	0	0	0	1			-0.11593
AX-116102866	1	23514019	0.1967	0.0001348	6	176	296	0	0	0	5	0	5	0	0	0	0	0	0	4			-0.165337
AX-116102872	1	23527016	0.1945	0.0004856	7	177	307	0	1	0	1	0	1	0	0	0	0	0	0	1			-0.150469
AX-116698525	1	23530895	0.1955	0.0004791	7	178	306	0	1	0	2	0	2	0	0	0	0	0	0	2			-0.1524
AX-116102882	1	23575559	0.1931	0.0007388	7	176	309	0	1	0	1	0	1	0	0	0	0	0	0	1			-0.147978
AX-116698531	1	23600526	0.1961	0.0001404	6	179	302	0	0	0	1	0	1	0	0	0	0	0	0	1			-0.165781
AX-116698536	1	23643885	0.1887	0.0005328	6	168	303	0	0	0	2	0	2	0	0	0	0	0	0	1			-0.150388
AX-116102931	1	23736911	0.1899	0.0003445	6	173	308	0	0	1	1	0	1	0	0	0	0	0	0	1			-0.1544
AX-116102939	1	23767610	0.1941	0.0004905	7	177	308	0	1	0	2	0	2	0	0	0	0	0	0	2			-0.149905
AX-116102948	1	23829301	0.1926	0.0002194	6	176	306	0	1	0	1	0	1	0	0	0	0	0	0	1			-0.15952
AX-116102972	1	23845029	0.1947	0.0001397	6	178	304	0	0	1	3	0	3	0	0	0	0	0	0	3			-0.163305
AX-116102960	1	23849615	0.1958	0.0007168	7	174	299	0	1	1	7	0	7	0	0	0	0	0	0	5			-0.150921
AX-116102959	1	23853412	0.1963	0.0004788	7	178	304	0	1	1	1	0	1	0	0	0	0	0	0	1			-0.153546
AX-116102964	1	23868598	0.1913	0.000337	6	172	303	0	0	1	3	0	2	0	1	0	0	0	0	3			-0.155862
AX-116102966	1	23873642	0.1935	0.000739	7	176	308	0	0	1	1	0	1	0	0	0	0	0	0	1			-0.148538
AX-116102974	1	23902596	0.1977	0.0004716	7	177	299	0	1	1	1	0	1	0	0	0	0	0	0	1			-0.155089
AX-116102952	1	23914711	0.2004	5.386e-05	6	182	296	1	0	1	2	0	2	0	0	0	0	0	0	2			-0.173286
AX-116698552	1	23959266	0.1921	0.0002226	6	177	309	0	1	1	1	0	1	0	0	0	0	0	0	1			-0.159149
AX-116103012	1	23963089	0.1912	5.846e-05	5	177	307	0	1	1	2	0	2	0	0	0	0	0	0	2			-0.170291
AX-116103010	1	23968660	0.00102	1	0	1	489	0	0	1	1	0	1	0	0	0	0	0	0	1		ADIhet	-0.00102145
AX-116103004	1	23988173	0.194	0.003191	8	171	303	0	0	1	4	0	1	0	0	0	3	0	0	3			-0.134516
AX-116103026	1	24103571	0.1996	0.0003087	7	180	299	0	0	1	2	0	2	0	0	0	0	0	0	2			-0.159198
AX-116103027	1	24107596	0.1942	0.0007201	7	174	303	0	1	1	1	0	1	0	0	0	0	0	0	1			-0.148609
AX-116103029	1	24114687	0.1939	0.0007402	7	176	307	0	0	1	1	0	1	0	0	0	0	0	0	1			-0.149101
AX-116103037	1	24143714	0.1929	0.002198	8	173	309	0	1	1	1	0	0	1	0	0	0	0	0	1			-0.134054
AX-116103047	1	24185537	0.1931	0.0007388	7	176	309	0	0	1	1	0	1	0	0	0	0	0	0	1			-0.147978
AX-116103056	1	24206779	0.1969	8.954e-05	6	179	300	0	0	1	1	0	1	0	0	0	0	0	0	1			-0.166955
AX-116698562	1	24240969	0.1982	0.0003065	7	179	301	0	0	1	2	0	2	0	0	0	0	0	0	2			-0.156654
AX-116103068	1	24252370	0.1998	5.523e-05	6	181	296	0	1	0	4	0	4	0	0	0	0	0	0	3			-0.171976
AX-116698564	1	24273492	0.001016	1	0	1	491	0	0	0	1	0	1	0	0	0	0	0	0	1		ADIhet	-0.00101729
AX-116103085	1	24317959	0.001018	1	0	1	490	0	0	1	1	0	1	0	0	0	0	0	0	1		ADIhet	-0.00101937
AX-116103117	1	24441205	0.1981	0.0004732	7	177	298	0	0	1	2	0	2	0	0	0	0	0	0	2			-0.15568
AX-116103121	1	24452728	0.1973	0.0003116	7	179	303	0	1	1	2	0	2	0	0	0	0	0	0	2			-0.155487
AX-116698580	1	24485245	0.2266	0.02663	16	186	279	0	1	1	3	0	3	0	0	0	0	0	0	2			-0.103211
AX-116103135	1	24497732	0.251	2.206e-07	53	137	294	0	0	1	62	0	9	24	0	22	7	0	0	23			0.247248
AX-116103141	1	24520520	0.1935	0.000144	6	178	307	0	0	1	2	0	2	0	0	0	0	0	0	2			-0.16159
AX-116103163	1	24584022	0.2159	0.0823	16	180	295	0	1	1	2	0	2	0	0	0	0	0	0	2			-0.0828228
AX-116103178	1	24641890	0.1946	0.0007177	7	174	302	0	0	1	3	0	3	0	0	0	0	0	0	2			-0.149182
AX-116103181	1	24650015	0.1931	0.0007388	7	176	309	0	0	1	1	0	1	0	0	0	0	0	0	1			-0.147978
AX-116103218	1	24704873	0.1941	0.0004905	7	177	308	0	0	0	1	0	1	0	0	0	0	0	0	1			-0.149905
AX-116103215	1	24716626	0.001016	1	0	1	491	0	0	1	1	0	1	0	0	0	0	0	0	1		ADIhet	-0.00101729
AX-116103231	1	24903673	0.002045	1	0	2	487	0	1	0	2	0	2	0	0	0	0	0	0	2		ADIhet	-0.00204918
AX-116103244	1	24967847	0.4049	0.06116	70	256	163	0	0	0	1	0	0	0	1	0	0	0	0	1			-0.0863272
AX-116103331	1	25269619	0.001016	1	0	1	491	0	0	0	1	0	1	0	0	0	0	0	0	1		ADIhet	-0.00101729
AX-116103336	1	25284574	0.407	0.04893	70	258	161	0	0	0	1	0	0	1	0	0	0	0	0	1			-0.0930688
AX-116103418	1	25537483	0.4029	0.06013	69	256	164	0	0	0	3	0	0	0	1	2	0	0	0	2			-0.0881024
AX-116103422	1	25549894	0.4053	0.03169	69	260	162	0	0	0	1	1	0	0	0	0	0	0	0	1			-0.0984718
AX-116103423	1	25553265	0.4068	0.03115	69	259	160	0	1	0	1	1	0	0	0	0	0	0	0	1			-0.0997159
AX-116698627	1	25586430	0.00102	1	0	1	489	0	0	1	1	0	1	0	0	0	0	0	0	1			-0.00102145
AX-116662431	1	25637962	0.4014	0.03784	67	257	163	0	1	0	1	1	0	0	0	0	0	0	0	1			-0.0981123
AX-116103481	1	25721789	0.4035	0.02391	67	259	161	0	0	0	8	6	0	0	0	0	2	0	0	3			-0.104816
AX-116103491	1	25758985	0.001016	1	0	1	491	0	0	0	1	0	1	0	0	0	0	0	0	1			-0.00101729
AX-116103492	1	25772839	0.001016	1	0	1	491	0	1	0	1	0	1	0	0	0	0	0	0	1		ADIhet	-0.00101729
AX-116103522	1	25861518	0.3574	0.09544	54	243	194	0	0	0	1	0	1	0	0	0	0	0	0	1			-0.0774107
AX-116103523	1	25864211	0.3574	0.09544	54	243	194	0	0	0	1	0	1	0	0	0	0	0	0	1			-0.0774107
AX-116103528	1	25879271	0.3567	0.1156	54	243	195	0	0	0	1	0	1	0	0	0	0	0	0	1			-0.0761939
AX-116103533	1	25899288	0.05408	0.3859	0	53	437	0	0	0	2	0	2	0	0	0	0	0	0	1			-0.0571737
AX-116103542	1	25925172	0.3567	0.1156	54	243	195	0	0	0	1	0	1	0	0	0	0	0	0	1			-0.0761939
AX-116698661	1	26060251	0.05183	0.6322	0	51	441	1	0	0	1	0	1	0	0	0	0	0	0	1			-0.0546624
AX-116103581	1	26068284	0.3651	0.01838	52	248	182	0	0	0	3	0	3	0	0	0	0	0	0	3			-0.109774
AX-116698677	1	26220675	0.4979	0.1729	112	257	114	0	0	0	2	0	0	0	1	0	1	0	0	2			-0.0642004
AX-116103615	1	26262670	0.4949	0.1751	112	261	117	0	1	0	1	0	1	0	0	0	0	0	0	1			-0.0654171
AX-116698683	1	26268629	0.4565	0.02218	88	265	130	1	0	0	3	0	1	0	0	1	1	0	0	3			-0.105669
AX-116103619	1	26282626	0.05183	0.6322	0	51	441	1	0	0	1	0	1	0	0	0	0	0	0	1			-0.0546624
AX-116103620	1	26289387	0.4411	0.1209	87	260	145	0	1	0	1	0	1	0	0	0	0	0	0	1			-0.0718056
AX-116103629	1	26374027	0.4909	0.1487	110	263	119	0	0	1	1	0	1	0	0	0	0	0	0	1			-0.0694636
AX-116103675	1	26459590	0.1934	0.0002183	6	176	304	0	0	0	3	0	3	0	0	0	0	0	0	2			-0.16066
AX-116103676	1	26461004	0.1959	0.0004742	7	176	302	0	1	0	2	0	2	0	0	0	0	0	0	2			-0.151957
AX-116103687	1	26495866	0.3234	7.935e-05	32	251	204	0	0	0	3	0	3	0	0	0	0	0	0	3			-0.177706
AX-116103738	1	26748322	0.2439	6.797e-07	10	219	261	0	0	0	1	0	1	0	0	0	0	0	0	1			-0.211865
AX-116103740	1	26762037	0.2474	1.542e-06	11	218	256	0	0	0	2	0	2	0	0	0	0	0	0	1			-0.206963
AX-116698739	1	26808379	0.2429	4.105e-06	11	217	264	0	0	0	1	0	1	0	0	0	0	0	0	1			-0.199225
AX-116698746	1	26849975	0.2408	1.799e-06	10	216	264	0	0	0	1	0	1	0	0	0	0	0	0	1			-0.205577
AX-116103783	1	26932440	0.186	0.002557	7	169	316	0	0	0	3	0	1	0	1	1	0	0	0	2			-0.134484
AX-116103792	1	26975478	0.2423	6.596e-06	11	215	263	0	0	0	1	0	1	0	0	0	0	0	0	1			-0.197321
AX-116103797	1	26996561	0.3446	5.854e-05	38	261	190	0	0	0	3	0	2	0	1	0	0	0	0	3			-0.181657
AX-116103801	1	27006914	0.2408	6.825e-06	11	213	264	0	1	0	2	0	2	0	0	0	0	0	0	2			-0.193832
AX-116103809	1	27032086	0.2378	1.125e-05	11	212	269	0	0	0	1	0	1	0	0	0	0	0	0	1			-0.18865
AX-116103813	1	27045090	0.2383	1.099e-05	11	212	268	0	0	1	1	0	1	0	0	0	0	0	0	1			-0.189405
AX-116660589	1	27234770	0.05295	0.3864	0	52	439	0	0	0	2	0	2	0	0	0	0	0	0	2			-0.055914
AX-116639932	1	27270206	0.186	0.0005515	6	171	315	0	0	0	1	0	1	0	0	0	0	0	0	1			-0.147909
AX-116103880	1	27321075	0.008214	1	0	8	479	0	0	0	7	0	7	0	0	0	0	0	0	6			-0.00828157
AX-116698795	1	27459858	0.05295	0.3864	0	52	439	0	0	0	1	0	1	0	0	0	0	0	0	1			-0.055914
AX-116103917	1	27498258	0.1865	0.002523	7	168	313	0	0	0	1	0	1	0	0	0	0	0	0	1			-0.134664
AX-116698819	1	27585900	0.05193	0.6325	0	51	440	0	0	0	1	0	1	0	0	0	0	0	0	1			-0.0547798
AX-116103952	1	27659898	0.2418	6.486e-06	11	214	263	0	0	0	1	0	1	0	0	0	0	0	0	1			-0.195969
AX-116698835	1	27669096	0.1847	0.002568	7	167	316	1	0	0	1	0	1	0	0	0	0	0	0	1			-0.131663
AX-116698837	1	27682249	0.184	0.003778	7	166	316	0	0	0	2	0	2	0	0	0	0	0	0	1			-0.130242
AX-116103965	1	27721623	0.188	0.07511	11	163	318	0	0	0	4	0	0	4	0	0	0	0	0	2			-0.0850861
AX-116103974	1	27741947	0.05386	0.386	0	53	439	0	0	0	1	0	1	0	0	0	0	0	0	1			-0.056928
AX-116103993	1	27790839	0.2277	1.136e-14	0	220	263	0	1	0	1	0	1	0	0	0	0	0	0	1			-0.294906
AX-116698852	1	27807083	0.001016	1	0	1	491	0	1	0	1	0	1	0	0	0	0	0	0	1			-0.00101729
AX-116104058	1	27852926	0.1896	9.431e-05	5	172	303	0	0	0	3	0	3	0	0	0	0	0	0	3			-0.166135
AX-116698859	1	27868582	0.4917	0.06817	106	262	114	1	0	0	2	2	0	0	0	0	0	0	0	1			-0.0874365
AX-116104033	1	27932008	0.1892	0.001698	7	171	311	0	0	0	3	0	3	0	0	0	0	0	0	3			-0.139961
AX-116104008	1	28007622	0.3086	6.109e-20	91	121	279	0	0	0	72	0	11	24	0	27	10	0	0	25			0.422457
AX-116698867	1	28196547	0.4753	0.3177	104	254	128	0	0	1	1	0	0	0	0	1	0	0	0	1			-0.0478228
AX-116104121	1	28354207	0.2464	8.599e-06	12	215	258	0	0	0	2	0	2	0	0	0	0	0	0	2			-0.193699
AX-116104128	1	28386864	0.4776	0.3197	106	257	128	0	0	1	1	0	1	0	0	0	0	0	0	1			-0.0489491
AX-116104130	1	28394516	0.4764	0.08508	101	263	124	0	0	1	1	1	0	0	0	0	0	0	0	1			-0.0802685
AX-116104143	1	28436821	0.05441	0.3859	0	53	434	0	0	0	1	0	1	0	0	0	0	0	0	1			-0.0575461
AX-116662486	1	28468813	0.008264	1	0	8	476	0	0	0	8	0	8	0	0	0	0	0	0	8			-0.00833333
AX-116104155	1	28484579	0.4246	0.1373	79	253	152	1	0	0	2	0	2	0	0	0	0	0	0	1			-0.0697908
AX-116104161	1	28501398	0.06004	0.4026	0	58	425	0	0	0	3	0	3	0	0	0	0	0	0	3			-0.0638767
AX-116104162	1	28503610	0.05612	0.3885	0	55	435	0	0	0	1	0	1	0	0	0	0	0	0	1			-0.0594595
AX-116104176	1	28541320	0.0551	0.3866	0	54	436	0	0	0	1	0	1	0	0	0	0	0	0	1			-0.0583153
AX-116698882	1	28543919	0.4814	0.3632	107	253	125	0	0	0	1	1	0	0	0	0	0	0	0	1			-0.044738
AX-116698883	1	28551700	0.05647	0.3888	0	55	432	1	0	0	2	0	2	0	0	0	0	0	0	2			-0.0598477
AX-116104178	1	28554145	0.06598	0.2532	0	64	421	0	0	0	6	0	6	0	0	0	0	0	0	4			-0.0706402
AX-116104179	1	28557283	0.05602	0.3871	0	54	428	0	0	0	2	0	2	0	0	0	0	0	0	2			-0.0593407
AX-116104188	1	28592815	0.05488	0.3866	0	54	438	0	1	0	1	0	1	0	0	0	0	0	0	1			-0.0580645
AX-116104194	1	28608625	0.05589	0.3883	0	55	437	0	0	0	1	0	1	0	0	0	0	0	0	1			-0.0592034
AX-116104200	1	28630090	0.4206	0.3061	80	248	157	0	0	0	15	0	0	0	0	0	15	0	0	2			-0.0491243
AX-116698887	1	28638284	0.05499	0.3866	0	54	437	0	0	0	1	0	1	0	0	0	0	0	0	1			-0.0581897
AX-116104204	1	28646324	0.05703	0.3912	0	56	435	1	0	0	3	0	3	0	0	0	0	0	0	3			-0.0604752
AX-116104205	1	28650552	0.4746	0.4164	106	255	131	0	0	0	1	0	0	0	0	0	1	0	0	1			-0.0392687
AX-116698893	1	28807227	0.3119	0.5271	44	217	228	0	0	1	1	0	1	0	0	0	0	0	0	1			-0.0339123
AX-116104243	1	28815943	0.1327	0.005732	2	126	362	0	0	1	5	0	5	0	0	0	0	0	0	4			-0.117466
AX-116104254	1	28852385	0.3122	0.008413	35	236	219	0	0	1	1	0	1	0	0	0	0	0	0	1			-0.12139
AX-116104315	1	29049849	0.3078	0.6719	44	213	232	0	0	0	21	0	14	2	0	1	4	0	0	8			-0.0222645
AX-116104332	1	29113288	0.07724	0.1017	0	76	416	0	0	0	1	0	1	0	0	0	0	0	0	1			-0.0837004
AX-116104340	1	29138306	0.0732	1	2	67	416	1	0	0	13	0	0	2	0	0	11	0	0	3			-0.0181892
AX-116104344	1	29150198	0.2363	0.003968	16	200	275	0	0	0	1	0	1	0	0	0	0	0	0	1			-0.128736
AX-116698928	1	29178955	0.2368	0.003922	16	201	275	0	0	0	1	0	1	0	0	0	0	0	0	1			-0.130304
AX-116698938	1	29272103	0.2037	1	20	160	311	0	0	0	2	0	0	0	0	2	0	0	0	2			-0.00460358
AX-116104397	1	29361891	0.3829	8.415e-05	51	274	166	0	1	0	1	0	1	0	0	0	0	0	0	1			-0.180869
AX-116662514	1	29427957	0.001016	1	0	1	491	0	0	0	1	0	1	0	0	0	0	0	0	1		ADIhet	-0.00101729
AX-116698952	1	29503153	0.498	9.573e-15	79	332	81	0	1	0	1	0	1	0	0	0	0	0	0	1			-0.349616
AX-116698953	1	29509571	0.4938	1.333e-14	76	328	82	0	0	0	1	0	0	1	0	0	0	0	0	1			-0.35
AX-116104431	1	29512830	0.126	0.01347	2	120	370	0	0	0	1	0	1	0	0	0	0	0	0	1			-0.107277
AX-116104445	1	29570168	0.1247	0.0002688	0	122	367	0	0	1	2	0	2	0	0	0	0	0	0	2			-0.142523
AX-116104448	1	29589908	0.3595	0.1699	56	241	194	0	0	1	1	0	0	1	0	0	0	0	0	1			-0.0658674
AX-116104460	1	29628736	0.3643	0.09695	56	245	189	0	0	1	1	0	1	0	0	0	0	0	0	1			-0.0795329
AX-116104462	1	29636219	0.4939	7.245e-14	78	328	84	0	0	0	1	0	0	0	0	0	1	0	0	1			-0.338976
AX-116698963	1	29656559	0.3835	1	71	230	184	0	0	0	2	0	1	0	1	0	0	0	0	2			-0.00289495
AX-116104472	1	29677540	0.4898	8.515e-16	73	334	83	0	0	0	1	1	0	0	0	0	0	0	0	1			-0.363833
AX-116104517	1	29830661	0.2031	0.6749	18	163	309	0	0	1	1	0	1	0	0	0	0	0	0	1			-0.0278023
AX-116104526	1	29864405	0.001018	1	0	1	490	0	0	1	1	0	1	0	0	0	0	0	0	1		ADIhet	-0.00101937
AX-116104550	1	29957726	0.2363	0.003968	16	200	275	0	1	0	1	0	1	0	0	0	0	0	0	1			-0.128736
AX-116104558	1	29989663	0.1347	0.02885	3	123	353	0	0	0	3	0	3	0	0	0	0	0	0	2			-0.10186
AX-116104563	1	30005770	0.001018	1	0	1	490	0	0	0	1	0	1	0	0	0	0	0	0	1		ADIhet	-0.00101937
AX-116104590	1	30096827	0.2372	0.003901	16	200	273	0	0	0	2	0	2	0	0	0	0	0	0	2			-0.130165
AX-116104591	1	30102062	0.2349	0.003352	15	196	270	0	0	0	9	0	7	0	0	1	1	0	0	6			-0.133561
AX-116104592	1	30109819	0.2361	0.002383	15	200	272	0	0	0	3	0	3	0	0	0	0	0	0	2			-0.138382
AX-116108715	1	30293687	0.2433	0.001332	16	205	266	0	0	0	3	0	3	0	0	0	0	0	0	3			-0.143134
AX-116108719	1	30395891	0.25	0.0004169	16	210	258	0	0	0	6	0	6	0	0	0	0	0	0	4			-0.157025
AX-116662546	1	30472344	0.2422	0.0007791	15	203	263	0	1	0	2	0	2	0	0	0	0	0	0	2			-0.149708
AX-116104639	1	30478451	0.2363	0.003968	16	200	275	0	1	0	1	0	1	0	0	0	0	0	0	1			-0.128736
AX-116699023	1	30507878	0.2352	0.002396	15	200	274	0	0	0	1	0	1	0	0	0	0	0	0	1			-0.136945
AX-116699026	1	30535693	0.2358	0.004011	16	200	276	0	0	0	1	0	1	0	0	0	0	0	0	1			-0.128026
AX-116104668	1	30561231	0.2412	0.0004296	14	204	263	0	1	0	1	0	1	0	0	0	0	0	0	1			-0.158762
AX-116662548	1	30564821	0.2392	0.002764	16	201	270	1	0	0	1	0	1	0	0	0	0	0	0	1			-0.133916
AX-116104682	1	30614274	0.2358	0.004011	16	200	276	0	0	0	1	0	1	0	0	0	0	0	0	1			-0.128026
AX-116699035	1	30723666	0.2437	0.001858	16	201	261	0	0	0	3	0	3	0	0	0	0	0	0	3			-0.140669
AX-116104719	1	30739385	0.2388	0.002766	16	202	272	0	0	0	2	0	2	0	0	0	0	0	0	2			-0.134025
AX-116104721	1	30746906	0.247	0.003514	18	207	267	0	0	0	1	0	1	0	0	0	0	0	0	1			-0.131204
AX-116104736	1	30804770	0.3126	0.4623	44	219	228	0	0	0	1	0	1	0	0	0	0	0	0	1			-0.0377995
AX-116104770	1	30912461	0.2427	0.01272	18	198	266	0	0	0	2	0	0	2	0	0	0	0	0	2			-0.117387
AX-116699046	1	30915318	0.2377	0.003879	16	200	272	0	0	0	1	0	1	0	0	0	0	0	0	1			-0.130886
AX-116104786	1	30963048	0.2358	0.004011	16	200	276	0	0	0	1	0	1	0	0	0	0	0	0	1			-0.128026
AX-116699054	1	31034485	0.2026	0.5784	22	155	314	0	0	0	1	0	1	0	0	0	0	0	0	1			0.023149
AX-116662559	1	31045389	0.4796	0.01448	126	217	146	0	1	0	112	0	0	53	1	25	32	0	1	23			0.110987
AX-116104818	1	31086976	0.1778	0.0008924	5	161	315	0	0	0	1	0	1	0	0	0	0	0	0	1			-0.14506
AX-116699062	1	31120081	0.4719	1.581e-07	78	297	105	0	1	1	2	0	0	2	0	0	0	0	0	2			-0.241428
AX-116699063	1	31138619	0.4682	5.221e-07	79	298	110	0	0	1	1	0	0	1	0	0	0	0	0	1			-0.228798
AX-116699072	1	31185482	0.1746	0.001387	5	159	320	0	0	0	2	0	2	0	0	0	0	0	0	1			-0.139827
AX-116104880	1	31309494	0.07724	0.1017	0	76	416	0	0	0	1	0	1	0	0	0	0	0	0	1			-0.0837004
AX-116104882	1	31316583	0.07938	0.0606	0	77	408	0	0	0	1	0	1	0	0	0	0	0	0	1			-0.0862262
AX-116699084	1	31359711	0.3024	0.02436	34	229	228	0	1	1	1	0	1	0	0	0	0	0	0	1			-0.10535
AX-116104894	1	31369627	0.2261	0.009627	15	192	284	0	0	1	1	0	1	0	0	0	0	0	0	1			-0.117496
AX-116104899	1	31406092	0.3024	0.02436	34	229	228	0	0	0	1	0	1	0	0	0	0	0	0	1			-0.10535
AX-116104913	1	31442616	0.005081	1	0	5	487	0	0	0	5	0	5	0	0	0	0	0	0	5		ADIhet	-0.00510725
AX-116104924	1	31490675	0.001016	1	0	1	491	0	0	0	1	0	1	0	0	0	0	0	0	1		ADIhet	-0.00101729
AX-116104938	1	31533097	0.1802	0.00556	7	163	321	0	0	0	1	0	1	0	0	0	0	0	0	1			-0.123388
AX-116104996	1	31576310	0.4855	2.301e-14	72	326	86	0	0	0	1	0	1	0	0	0	0	0	0	1			-0.348235
AX-116104979	1	31631477	0.001018	1	0	1	490	0	0	0	1	0	1	0	0	0	0	0	0	1		ADIhet	-0.00101937
AX-116699103	1	31653798	0.1799	0.005577	7	163	322	0	0	0	1	0	1	0	0	0	0	0	0	1			-0.122887
AX-116104962	1	31686358	0.001016	1	0	1	491	0	0	0	1	0	1	0	0	0	0	0	0	1		ADIhet	-0.00101729
AX-116643901	1	31768121	0.001016	1	0	1	491	0	0	0	1	0	1	0	0	0	0	0	0	1		ADIhet	-0.00101729
AX-116105018	1	31867345	0.00102	1	0	1	489	1	0	0	1	0	1	0	0	0	0	0	0	1		ADIhet	-0.00102145
AX-116658280	1	31872295	0.1813	0.005609	7	164	320	0	0	0	1	0	1	0	0	0	0	0	0	1			-0.125328
AX-116105031	1	31953568	0.1701	6.59e-08	0	164	318	0	0	0	2	0	2	0	0	0	0	0	0	2			-0.205
AX-116105065	1	32085624	0.2281	0.0148	16	192	283	0	0	0	1	0	1	0	0	0	0	0	0	1			-0.110441
AX-116105112	1	32241625	0.001016	1	0	1	491	1	0	1	1	0	1	0	0	0	0	0	0	1		ADIhet	-0.00101729
AX-116639945	1	32292020	0.1884	0.3011	21	143	327	0	0	1	1	0	1	0	0	0	0	0	0	1			0.0476042
AX-116643346	1	32511332	0.1091	2.697e-73	53	0	433	0	0	0	94	0	0	38	7	13	36	0	0	13	ADO		1
AX-116105123	1	32511669	0.001025	1	0	1	487	0	0	0	1	0	1	0	0	0	0	0	0	1		ADIhet	-0.00102564
AX-116105149	1	32596628	0.1894	0.3056	21	144	326	0	0	0	10	0	6	0	0	4	0	0	0	2			0.0449019
AX-116105154	1	32613289	0.1524	8.507e-92	75	0	417	1	0	0	135	0	0	15	53	50	16	1	0	19	ADO		1
AX-116105196	1	32753248	0.1918	0.3827	21	146	323	0	0	1	1	0	1	0	0	0	0	0	0	1			0.0390608
AX-116105215	1	32855450	0.01935	1	0	19	472	0	1	1	1	0	1	0	0	0	0	0	0	1			-0.01973
AX-116105256	1	32956503	0.001018	1	0	1	490	0	0	1	1	0	1	0	0	0	0	0	0	1		ADIhet	-0.00101937
AX-116105263	1	32979491	0.02041	1	0	20	470	0	0	1	2	0	2	0	0	0	0	0	0	1			-0.0208333
AX-116105291	1	33072663	0.1025	2.643e-20	29	42	417	0	0	1	55	0	0	21	7	6	21	0	0	13			0.532055
AX-116105293	1	33083048	0.2071	0.7835	22	159	309	0	1	1	1	0	1	0	0	0	0	0	0	1			0.0121156
AX-116105327	1	33206850	0.05996	0.2443	0	59	433	0	1	0	2	0	2	0	0	0	0	0	0	2			-0.0637838
AX-116105351	1	33291561	0.001018	1	0	1	490	0	1	0	1	0	1	0	0	0	0	0	0	1		ADIhet	-0.00101937
AX-116105378	1	33377818	0.4752	3.049e-07	81	298	105	0	1	0	1	0	0	0	0	0	1	0	0	1			-0.23444
AX-116105389	1	33440123	0.05876	0.3966	0	57	428	0	0	0	1	0	1	0	0	0	0	0	0	1			-0.0624315
AX-116105393	1	33451704	0.4626	2.668e-06	77	291	113	0	1	0	3	0	1	0	1	0	1	0	0	3			-0.216795
AX-116105434	1	33484293	0.07755	0.1021	0	76	414	1	0	0	1	0	1	0	0	0	0	0	0	1			-0.0840708
AX-116645634	1	33491961	0.4088	0.002666	65	269	154	0	0	0	1	0	0	0	0	1	0	0	0	1			-0.14039
AX-116662611	1	33542745	0.001022	1	0	1	488	1	0	0	1	0	1	0	0	0	0	0	0	1		ADIhet	-0.00102354
AX-116105471	1	33688807	0.01935	1	0	19	472	0	0	0	1	0	1	0	0	0	0	0	0	1			-0.01973
AX-116105524	1	33957059	0.06328	0.2443	0	61	421	0	0	1	4	0	4	0	0	0	0	0	0	4			-0.0675526
AX-116105525	1	33960218	0.05894	0.3998	0	58	434	0	1	1	1	0	1	0	0	0	0	0	0	1			-0.062635
AX-116105545	1	33977423	0.06057	0.2438	0	59	428	0	0	0	2	0	2	0	0	0	0	0	0	2			-0.0644809
AX-116105594	1	34270089	0.05894	0.3998	0	58	434	1	0	1	1	0	1	0	0	0	0	0	0	1			-0.062635
AX-116105592	1	34275711	0.05906	0.4001	0	58	433	0	0	1	1	0	1	0	0	0	0	0	0	1			-0.0627706
AX-116105577	1	34330235	0.1159	3.397e-77	57	0	435	1	0	0	106	0	0	41	16	13	36	0	0	14	ADO		1
AX-116699255	1	34340853	0.05918	0.4004	0	58	432	0	0	0	3	0	3	0	0	0	0	0	0	3			-0.0629067
AX-116105573	1	34347281	0.0611	0.2435	0	60	431	0	1	1	2	0	2	0	0	0	0	0	0	2			-0.0650759
AX-116105566	1	34367824	0.4875	1.951e-06	88	293	100	0	0	0	1	0	0	0	0	1	0	0	0	1			-0.219054
AX-116105564	1	34374822	0.4874	4.36e-06	88	289	100	0	0	0	2	0	0	2	0	0	0	0	0	2			-0.212507
AX-116699251	1	34422676	0.4949	1.519e-06	93	299	98	0	0	0	1	0	0	1	0	0	0	0	0	1			-0.220535
AX-116105601	1	34463242	0.06263	0.2433	0	60	419	0	1	1	5	0	5	0	0	0	0	0	0	5			-0.0668151
AX-116105602	1	34465213	0.07857	0.06083	0	77	413	0	0	1	2	0	2	0	0	0	0	0	0	2			-0.0852713
AX-116105613	1	34542235	0.01556	1	0	15	467	0	0	1	13	0	13	0	0	0	0	0	0	11			-0.0158061
AX-116105630	1	34612794	0.06576	0.2504	0	63	416	0	1	1	6	0	6	0	0	0	0	0	0	6			-0.0703911
AX-116105631	1	34613794	0.05532	0.3859	0	53	426	0	1	1	2	0	2	0	0	0	0	0	0	2			-0.0585635
AX-116105636	1	34661948	0.08147	0.06223	0	80	411	0	0	1	1	0	1	0	0	0	0	0	0	1			-0.0886918
AX-116105635	1	34665656	0.0818	0.06242	0	80	409	0	1	1	1	0	1	0	0	0	0	0	0	1			-0.0890869
AX-116105633	1	34673809	0.08045	0.06117	0	79	412	0	0	1	1	0	1	0	0	0	0	0	0	1			-0.0874862
AX-116105646	1	34687918	0.4431	3.535e-07	67	294	122	0	0	1	1	0	1	0	0	0	0	0	0	1			-0.233384
AX-116105655	1	34708583	0.378	2.372e-11	36	300	156	0	0	1	1	0	1	0	0	0	0	0	0	1			-0.296648
AX-116105666	1	34732717	0.0813	0.06215	0	80	412	0	0	1	1	0	1	0	0	0	0	0	0	1			-0.0884956
AX-116105683	1	34797691	0.0813	0.06215	0	80	412	0	0	0	1	0	1	0	0	0	0	0	0	1			-0.0884956
AX-116105690	1	34818889	0.08045	0.3508	1	77	413	0	0	0	22	0	0	0	0	1	21	0	0	3			-0.0599549
AX-116105699	1	34846771	0.003055	1	0	3	488	0	0	0	2	0	2	0	0	0	0	0	0	2			-0.00306435
AX-116105706	1	34873009	0.1021	0.00958	0	98	382	0	0	0	1	0	1	0	0	0	0	0	0	1			-0.113689
AX-116699281	1	34877347	0.09711	0.01539	0	94	390	0	0	1	4	0	4	0	0	0	0	0	0	4			-0.107551
AX-116105712	1	34895943	0.001016	1	0	1	491	0	0	0	1	0	1	0	0	0	0	0	0	1		ADIhet	-0.00101729
AX-116105753	1	35022863	0.01943	1	0	19	470	0	0	1	2	0	2	0	0	0	0	0	0	2			-0.0198123
AX-116105762	1	35044460	0.01837	1	0	18	472	0	0	0	1	0	1	0	0	0	0	0	0	1			-0.018711
AX-116662633	1	35123980	0.1874	0.001703	7	170	314	0	0	0	1	0	1	0	0	0	0	0	0	1			-0.136946
AX-116105783	1	35125919	0.001018	1	0	1	490	0	1	0	1	0	1	0	0	0	0	0	0	1		ADIhet	-0.00101937
AX-116105786	1	35139931	0.003067	1	0	3	486	0	1	0	3	0	3	0	0	0	0	0	0	3		ADIhet	-0.00307692
AX-116662634	1	35143030	0.001016	1	0	1	491	0	0	0	1	0	1	0	0	0	0	0	0	1		ADIhet	-0.00101729
AX-116105805	1	35197601	0.001016	1	0	1	491	0	0	1	1	0	1	0	0	0	0	0	0	1		ADIhet	-0.00101729
AX-116105809	1	35213495	0.002033	1	0	2	490	0	0	1	2	0	2	0	0	0	0	0	0	2		ADIhet	-0.00203666
AX-116105811	1	35220643	0.004065	1	0	4	488	0	0	1	2	0	2	0	0	0	0	0	0	2			-0.00408163
AX-116105839	1	35360695	0.4095	0.0295	68	253	154	0	0	1	1	0	0	0	1	0	0	0	0	1			-0.101366
AX-116662647	1	35457735	0.06135	0.2434	0	60	429	0	0	0	1	0	1	0	0	0	0	0	0	1			-0.0653595
AX-116105885	1	35511608	0.4283	0.002896	72	268	141	0	0	1	4	0	1	0	0	0	3	0	0	2			-0.137758
AX-116105892	1	35526667	0.002037	1	0	2	489	0	1	1	2	0	2	0	0	0	0	0	0	2		ADIhet	-0.00204082
AX-116699327	1	35561152	0.08147	0.06223	0	80	411	0	1	0	1	0	1	0	0	0	0	0	0	1			-0.0886918
AX-116105925	1	35569444	0.08316	0.06455	0	81	406	0	0	0	1	0	1	0	0	0	0	0	0	1			-0.0907055
AX-116105905	1	35644237	0.0813	0.06215	0	80	412	0	0	0	1	0	1	0	0	0	0	0	0	1			-0.0884956
AX-116105945	1	35720109	0.001018	1	0	1	490	0	0	0	1	0	1	0	0	0	0	0	0	1		ADIhet	-0.00101937
AX-116662650	1	35736923	0.4095	0.06045	71	256	159	1	0	1	13	0	6	7	0	0	0	0	0	6			-0.0892091
AX-116105982	1	35881275	0.08574	0.03796	0	83	401	0	0	1	3	0	3	0	0	0	0	0	0	3			-0.0937853
AX-116105983	1	35882510	0.3101	0.3413	42	218	227	0	0	1	2	0	2	0	0	0	0	0	0	2			-0.0462591
AX-116106006	1	35964453	0.3049	0.5962	43	214	235	0	0	0	1	0	1	0	0	0	0	0	0	1			-0.0261988
AX-116106039	1	36128070	0.08197	0.06252	0	80	408	0	0	0	1	0	1	0	0	0	0	0	0	1			-0.0892857
AX-116106050	1	36166358	0.3841	0.217	79	220	193	0	0	0	1	0	1	0	0	0	0	0	0	1			0.0549531
AX-116106064	1	36220123	0.374	0.2439	73	213	194	0	1	0	1	0	0	1	0	0	0	0	0	1			0.0522759
AX-116106062	1	36226947	0.3745	0.847	70	227	193	0	0	0	1	0	1	0	0	0	0	0	0	1			0.0111614
AX-116662661	1	36260032	0.3841	0.217	79	220	193	0	0	0	1	0	1	0	0	0	0	0	0	1			0.0549531
AX-116106079	1	36278640	0.3859	0.2946	79	221	191	0	0	0	1	0	1	0	0	0	0	0	0	1			0.0503857
AX-116106094	1	36341640	0.3039	0.6702	43	213	236	0	0	1	1	0	1	0	0	0	0	0	0	1			-0.0233235
AX-116649841	1	36433038	0.0813	0.06215	0	80	412	0	1	1	1	0	1	0	0	0	0	0	0	1			-0.0884956
AX-116649840	1	36441017	0.3918	0.3916	79	222	184	0	0	0	1	0	1	0	0	0	0	0	0	1			0.0395183
AX-116106129	1	36441459	0.003049	1	0	3	489	0	0	0	3	0	3	0	0	0	0	0	0	3			-0.0030581
AX-116106195	1	36650238	0.3041	0.5923	42	211	232	0	1	0	2	0	2	0	0	0	0	0	0	1			-0.0278468
AX-116106212	1	36707098	0.2053	0.07232	14	174	304	0	1	0	1	0	1	0	0	0	0	0	0	1			-0.0838925
AX-116699353	1	36728433	0.0835	0.03809	0	82	409	0	0	0	1	0	1	0	0	0	0	0	0	1			-0.0911111
AX-116106224	1	36748050	0.08248	0.06394	0	81	410	0	1	0	2	0	2	0	0	0	0	0	0	2			-0.0899001
AX-116106227	1	36757463	0.08147	0.06223	0	80	411	0	0	0	1	0	1	0	0	0	0	0	0	1			-0.0886918
AX-116106242	1	36807894	0.3889	0.2155	80	218	188	0	1	0	3	0	1	2	0	0	0	0	0	3			0.0562771
AX-116106245	1	36815675	0.0813	0.06215	0	80	412	0	0	0	1	0	1	0	0	0	0	0	0	1			-0.0884956
AX-116106266	1	36885023	0.3841	0.217	79	220	193	0	0	0	1	0	1	0	0	0	0	0	0	1			0.0549531
AX-116106271	1	36904490	0.1955	6.07e-106	96	0	395	0	0	0	176	0	0	16	74	71	15	0	0	21	ADO		1
AX-116699362	1	36921359	0.00102	1	0	1	489	0	0	0	1	0	1	0	0	0	0	0	0	1		ADIhet	-0.00102145
AX-116699363	1	36973275	0.3027	0.9149	44	208	237	0	0	0	2	0	0	2	0	0	0	0	0	2			-0.00768804
AX-116106311	1	37035520	0.307	0.5948	43	213	231	0	1	0	1	0	1	0	0	0	0	0	0	1			-0.0279301
AX-116106313	1	37042273	0.001018	1	0	1	490	0	0	0	1	0	1	0	0	0	0	0	0	1		ADIhet	-0.00101937
AX-116662672	1	37100659	0.0813	0.06215	0	80	412	0	0	0	1	0	1	0	0	0	0	0	0	1			-0.0884956
AX-116106338	1	37126620	0.3863	0.3397	78	221	189	0	0	0	1	0	1	0	0	0	0	0	0	1			0.0448449
AX-116106352	1	37166634	0.3827	0.1495	79	214	193	0	0	0	19	0	0	3	16	0	0	0	0	9			0.0680645
AX-116106398	1	37320655	0.3045	0.6699	43	213	235	0	0	0	1	0	1	0	0	0	0	0	0	1			-0.024234
AX-116106413	1	37375584	0.3841	0.217	79	220	193	0	1	0	1	0	1	0	0	0	0	0	0	1			0.0549531
AX-116106420	1	37401594	0.08316	0.06455	0	81	406	0	0	0	1	0	1	0	0	0	0	0	0	1			-0.0907055
AX-116106429	1	37425701	0.0813	0.06215	0	80	412	0	0	0	1	0	1	0	0	0	0	0	0	1			-0.0884956
AX-116106431	1	37432933	0.3869	0.2906	78	217	187	0	1	0	1	0	1	0	0	0	0	0	0	1			0.0510563
AX-116106432	1	37436727	0.3841	0.217	79	220	193	0	1	0	1	0	1	0	0	0	0	0	0	1			0.0549531
AX-116106445	1	37481295	0.0813	0.06215	0	80	412	0	0	0	1	0	1	0	0	0	0	0	0	1			-0.0884956
AX-116106447	1	37486780	0.1592	7.503e-94	78	0	412	0	0	0	146	0	0	61	15	14	56	0	0	17	ADO		1
AX-116106494	1	37633363	0.002033	1	0	2	490	0	0	1	2	0	2	0	0	0	0	0	0	2		ADIhet	-0.00203666
AX-116106478	1	37668342	0.3809	0.2923	77	220	194	0	0	1	1	0	1	0	0	0	0	0	0	1			0.0499226
AX-116106528	1	37718771	0.2063	0.07233	14	175	303	0	0	1	1	0	1	0	0	0	0	0	0	1			-0.0861407
AX-116662689	1	37729946	0.1138	2.652e-05	17	78	397	0	0	1	31	0	0	12	3	2	14	0	0	5			0.214122
AX-116106556	1	37833024	0.4927	1.758e-05	93	288	100	0	0	0	1	0	0	0	1	0	0	0	0	1			-0.197759
AX-116106514	1	37845013	0.2052	0.003254	10	179	296	0	0	0	4	0	4	0	0	0	0	0	0	4			-0.131664
AX-116106558	1	37868409	0.02583	1	0	25	459	0	0	0	4	0	4	0	0	0	0	0	0	4			-0.0265111
AX-116106573	1	37948861	0.01829	1	0	18	474	0	0	1	1	0	1	0	0	0	0	0	0	1			-0.0186335
AX-116699413	1	38011781	0.2088	0.05449	14	175	297	0	0	1	1	0	1	0	0	0	0	0	0	1			-0.0896372
AX-116106609	1	38091145	0.2057	0.03755	13	176	302	1	0	0	1	0	1	0	0	0	0	0	0	1			-0.0969282
AX-116106628	1	38153789	0.2053	0.03761	13	176	303	0	0	1	1	0	1	0	0	0	0	0	0	1			-0.0963511
AX-116106629	1	38157363	0.2041	0.0251	12	176	302	0	0	1	2	0	2	0	0	0	0	0	0	2			-0.105641
AX-116106653	1	38223673	0.188	0.001696	7	171	314	0	0	0	1	0	1	0	0	0	0	0	0	1			-0.138342
AX-116699425	1	38239099	0.2057	0.03755	13	176	302	0	1	0	1	0	1	0	0	0	0	0	0	1			-0.0969282
AX-116106647	1	38244889	0.1892	0.001666	7	168	306	0	1	0	1	0	1	0	0	0	0	0	0	1			-0.138462
AX-116106644	1	38254039	0.2089	0.02768	13	175	293	0	0	0	1	0	1	0	0	0	0	0	0	1			-0.100607
AX-116106674	1	38289992	0.2159	0.01047	13	183	288	0	0	1	2	0	2	0	0	0	0	0	0	2			-0.116705
AX-116106716	1	38474584	0.2061	0.03752	13	176	301	0	0	1	1	0	1	0	0	0	0	0	0	1			-0.0975082
AX-116106737	1	38523067	0.003049	1	0	3	489	0	0	0	3	0	3	0	0	0	0	0	0	2		ADIhet	-0.0030581
AX-116106726	1	38534539	0.1894	0.001142	7	172	312	0	0	0	2	0	2	0	0	0	0	0	0	2			-0.140812
AX-116106811	1	38670163	0.1872	0.009834	8	163	307	0	1	1	6	0	5	0	0	1	0	0	0	4			-0.120396
AX-116106776	1	38695221	0.1917	0.001105	7	170	303	0	0	1	2	0	2	0	0	0	0	0	0	2			-0.142985
AX-116106780	1	38714275	0.191	0.001651	7	169	303	0	0	1	2	0	2	0	0	0	0	0	0	2			-0.141562
AX-116699449	1	38731345	0.199	0.000305	7	177	296	0	0	0	5	0	5	0	0	0	0	0	0	4			-0.156871
AX-116106825	1	38862011	0.1894	0.001142	7	172	312	0	0	0	2	0	2	0	0	0	0	0	0	2			-0.140812
AX-116699457	1	38884210	0.1884	0.001695	7	171	313	0	0	0	1	0	1	0	0	0	0	0	0	1			-0.138879
AX-116106854	1	38953960	0.1979	0.000463	7	176	297	0	0	0	5	0	5	0	0	0	0	0	0	3			-0.154887
AX-116106860	1	38973034	0.1884	0.001695	7	171	313	0	0	0	2	0	2	0	0	0	0	0	0	2			-0.138879
AX-116106863	1	38986655	0.187	0.001715	7	170	315	0	0	0	1	0	1	0	0	0	0	0	0	1			-0.136413
AX-116699466	1	38992112	0.1874	0.001703	7	170	314	0	0	0	1	0	1	0	0	0	0	0	0	1			-0.136946
AX-116106874	1	39038897	0.2047	0.03784	13	175	303	0	0	1	1	0	1	0	0	0	0	0	0	1			-0.0947185
AX-116699472	1	39092955	0.2057	0.03755	13	176	302	1	0	1	1	0	1	0	0	0	0	0	0	1			-0.0969282
AX-116106895	1	39103758	0.3988	0.925	77	236	176	0	0	1	1	1	0	0	0	0	0	0	0	1			-0.00648875
AX-116106898	1	39111713	0.01829	1	0	18	474	0	0	1	1	0	1	0	0	0	0	0	0	1			-0.0186335
AX-116106900	1	39116702	0.0184	1	0	18	471	0	1	1	1	0	1	0	0	0	0	0	0	1			-0.01875
AX-116106902	1	39123917	0.0224	1	0	22	469	0	0	1	4	0	4	0	0	0	0	0	0	3			-0.0229167
AX-116106921	1	39251869	0.1878	0.001693	7	170	313	0	0	0	1	0	1	0	0	0	0	0	0	1			-0.137481
AX-116106928	1	39269272	0.196	0.0007052	7	173	297	0	0	0	5	0	5	0	0	0	0	0	0	4			-0.150688
AX-116106952	1	39337672	0.3841	0.2962	78	222	192	1	0	0	1	0	1	0	0	0	0	0	0	1			0.0463618
AX-116106958	1	39356613	0.1535	0.2958	8	135	349	1	0	0	1	0	1	0	0	0	0	0	0	1			-0.0561046
AX-116699485	1	39404517	0.3074	0.9153	45	210	233	0	0	1	1	0	0	0	0	1	0	0	0	1			-0.0106509
AX-116106970	1	39406339	0.3075	0.6719	44	214	233	0	0	1	1	0	1	0	0	0	0	0	0	1			-0.0233152
AX-116699486	1	39430208	0.2269	5.063e-05	10	201	276	0	0	0	4	0	4	0	0	0	0	0	0	2			-0.176435
AX-116106980	1	39434335	0.0216	1	0	21	465	0	0	0	4	0	4	0	0	0	0	0	0	4			-0.022082
AX-116699487	1	39438063	0.02041	1	0	20	470	0	0	0	3	0	3	0	0	0	0	0	0	2			-0.0208333
AX-116106987	1	39460186	0.01935	1	0	19	472	0	0	0	2	0	2	0	0	0	0	0	0	2			-0.01973
AX-116106997	1	39490542	0.2154	0.0004541	10	192	290	0	0	0	1	0	1	0	0	0	0	0	0	1			-0.154365
AX-116107000	1	39500954	0.1421	0.008639	3	133	353	0	0	1	4	0	4	0	0	0	0	0	0	3			-0.115357
AX-116699491	1	39503218	0.1372	0.02011	3	129	360	0	0	0	1	0	1	0	0	0	0	0	0	1			-0.107499
AX-116107001	1	39506510	0.1362	0.01968	3	128	361	0	0	0	1	0	1	0	0	0	0	0	0	1			-0.105812
AX-116107005	1	39524584	0.0944	0.01456	0	91	391	0	0	0	2	0	2	0	0	0	0	0	0	2			-0.104238
AX-116107015	1	39556949	0.09833	0.009041	0	94	384	0	1	0	10	0	10	0	0	0	0	0	0	5			-0.109049
AX-116699495	1	39570215	0.1006	0.009344	0	98	389	1	0	0	5	0	5	0	0	0	0	0	0	4			-0.111872
AX-116107020	1	39582036	0.2307	0.004907	15	197	280	0	1	0	2	0	2	0	0	0	0	0	0	1			-0.128079
AX-116662712	1	39591649	0.08061	0.06121	0	79	411	0	0	0	1	0	1	0	0	0	0	0	0	1			-0.0876804
AX-116107025	1	39604921	0.01833	1	0	18	473	0	0	0	1	0	1	0	0	0	0	0	0	1			-0.0186722
AX-116699503	1	39666068	0.158	0.3911	9	134	338	0	0	0	10	0	5	0	0	0	5	0	0	5			-0.047011
AX-116107041	1	39668853	0.1538	0.296	8	135	348	0	0	0	1	0	1	0	0	0	0	0	0	1			-0.0564946
AX-116107042	1	39671194	0.01856	1	0	18	467	0	0	0	1	0	1	0	0	0	0	0	0	1			-0.0189076
AX-116699505	1	39688031	0.01829	1	0	18	474	0	0	1	1	0	1	0	0	0	0	0	0	1			-0.0186335
AX-116107047	1	39694337	0.1555	0.2293	8	137	347	0	1	1	2	0	2	0	0	0	0	0	0	1			-0.0602864
AX-116107049	1	39699508	0.1527	0.295	8	134	349	0	1	0	7	0	7	0	0	0	0	0	0	3			-0.054391
AX-116107057	1	39725003	0.1474	0.01777	4	135	346	0	0	0	1	0	1	0	0	0	0	0	0	1			-0.107297
AX-116699509	1	39729143	0.01931	1	0	19	473	0	0	0	2	0	2	0	0	0	0	0	0	2			-0.0196891
AX-116107070	1	39765646	0.1365	0.0197	3	128	360	0	0	1	1	0	1	0	0	0	0	0	0	1			-0.106167
AX-116107071	1	39769262	0.1455	0.005689	3	134	344	0	0	1	5	0	5	0	0	0	0	0	0	5			-0.12016
AX-116699512	1	39782303	0.1547	0.2966	8	135	345	0	0	1	1	0	1	0	0	0	0	0	0	1			-0.0576761
AX-116658159	1	39857434	0.1401	0.4514	7	123	359	0	0	1	6	0	1	0	2	3	0	0	0	3			-0.0440647
AX-116658157	1	39865514	0.1263	0.0002631	0	121	358	1	0	1	1	0	1	0	0	0	0	0	0	1			-0.144564
AX-116107102	1	39874386	0.2291	0.002144	14	197	280	0	0	1	6	0	6	0	0	0	0	0	0	2			-0.135793
AX-116107105	1	39888198	0.2337	0.002449	15	200	277	0	0	1	1	0	1	0	0	0	0	0	0	1			-0.134817
AX-116658150	1	39928356	0.08147	0.06223	0	80	411	0	1	1	2	0	2	0	0	0	0	0	0	2			-0.0886918
AX-116107126	1	39958711	0.1598	0.1758	8	140	340	0	0	1	4	0	4	0	0	0	0	0	0	4			-0.0681676
AX-116658144	1	39995508	0.1531	0.2949	8	131	341	0	0	1	1	0	1	0	0	0	0	0	0	1			-0.0522881
AX-116107151	1	40041169	0.1561	0.2291	8	137	345	0	0	1	3	0	3	0	0	0	0	0	0	3			-0.0610838
AX-116107140	1	40057444	0.1548	0.2297	8	136	347	0	0	1	2	0	2	0	0	0	0	0	0	2			-0.0585923
AX-116107177	1	40075822	0.1535	0.2958	8	135	349	0	0	1	1	0	1	0	0	0	0	0	0	1			-0.0561046
AX-116107141	1	40112416	0.1531	0.295	8	134	348	0	1	1	1	0	1	0	0	0	0	0	0	1			-0.0547791
AX-116107155	1	40124207	0.1538	0.296	8	135	348	0	1	1	2	0	2	0	0	0	0	0	0	2			-0.0564946
AX-116107161	1	40140767	0.1537	0.4862	9	132	347	0	0	1	1	0	0	1	0	0	0	0	0	1			-0.0398063
AX-116107169	1	40164327	0.1541	0.2961	8	135	347	0	0	1	1	0	1	0	0	0	0	0	0	1			-0.0568865
AX-116107192	1	40183828	0.00102	1	0	1	489	1	0	1	1	0	1	0	0	0	0	0	0	1		ADIhet	-0.00102145
AX-116107195	1	40192337	0.1589	6.31e-94	78	0	413	0	0	1	148	0	0	61	15	14	58	0	0	17	ADO		1
AX-116107200	1	40211770	0.01833	1	0	18	473	0	0	1	1	0	1	0	0	0	0	0	0	1			-0.0186722
AX-116107209	1	40245864	0.2342	0.002453	15	199	275	0	0	1	1	0	1	0	0	0	0	0	0	1			-0.134683
AX-116640234	1	40364932	0.2327	0.003458	15	199	278	0	0	0	1	0	1	0	0	0	0	0	0	1			-0.132572
AX-116640230	1	40374648	0.02245	1	0	22	468	0	0	0	5	0	5	0	0	0	0	0	0	2			-0.0229645
AX-116107247	1	40417596	0.1561	0.7312	13	127	350	0	0	0	23	0	0	1	0	5	17	0	0	6			0.0163675
AX-116699550	1	40422291	0.1561	0.2291	8	137	345	0	0	0	2	0	2	0	0	0	0	0	0	2			-0.0610838
AX-116699551	1	40433387	0.1931	2.028e-105	95	0	397	0	1	1	176	0	0	16	73	72	15	0	0	21	ADO		1
AX-116107254	1	40444414	0.1362	0.01968	3	128	361	0	0	0	1	0	1	0	0	0	0	0	0	1			-0.105812
AX-116107257	1	40458017	0.1931	2.028e-105	95	0	397	0	0	0	176	0	0	16	73	72	15	0	0	21	ADO		1
AX-116107267	1	40487330	0.1533	0.1606	7	135	344	0	0	0	3	0	3	0	0	0	0	0	0	3			-0.0700743
AX-116107272	1	40497926	0.156	0.3922	9	133	342	0	0	0	1	0	0	1	0	0	0	0	0	1			-0.0435854
AX-116107285	1	40539939	0.2327	0.003458	15	199	278	1	0	0	1	0	1	0	0	0	0	0	0	1			-0.132572
AX-116107291	1	40560522	0.1551	0.2294	8	136	346	0	0	1	2	0	2	0	0	0	0	0	0	2			-0.058988
AX-116699556	1	40609472	0.1542	0.2944	8	133	342	0	0	1	3	0	3	0	0	0	0	0	0	3			-0.0554081
AX-116699564	1	40677047	0.3205	0.03609	39	231	212	0	0	0	3	0	1	1	1	0	0	0	0	3			-0.100245
AX-116107332	1	40689799	0.1931	2.028e-105	95	0	397	0	0	0	176	0	0	16	73	72	15	0	0	21	ADO		1
AX-116107340	1	40722473	0.3055	0.7502	44	212	235	0	1	1	1	0	0	0	0	0	0	1	0	1			-0.0175171
AX-116107346	1	40738665	0.2342	0.002427	15	200	276	1	0	0	1	0	1	0	0	0	0	0	0	1			-0.135523
AX-116107349	1	40747844	0.2367	0.001682	15	201	272	0	0	0	1	0	1	0	0	0	0	0	0	1			-0.139929
AX-116699568	1	40752843	0.0813	0.06215	0	80	412	0	0	0	2	0	2	0	0	0	0	0	0	2			-0.0884956
AX-116107353	1	40769685	0.06904	0.1533	0	66	412	0	1	1	21	0	21	0	0	0	0	0	0	3			-0.0741573
AX-116699572	1	40785930	0.1568	0.2291	8	137	343	0	0	0	2	0	2	0	0	0	0	0	0	2			-0.061889
AX-116107363	1	40817768	0.1438	0.008536	3	132	345	0	0	0	8	0	7	0	0	1	0	0	0	6			-0.117106
AX-116107373	1	40859068	0.07959	0.06071	0	78	412	0	0	0	1	0	1	0	0	0	0	0	0	1			-0.0864745
AX-116107375	1	40863539	0.08147	0.06223	0	80	411	0	0	0	1	0	1	0	0	0	0	0	0	1			-0.0886918
AX-116107376	1	40866440	0.384	0.7016	74	226	187	0	0	0	2	0	2	0	0	0	0	0	0	2			0.0190553
AX-116107410	1	40984821	0.3819	0.5656	74	224	189	0	0	1	1	0	1	0	0	0	0	0	0	1			0.0257564
AX-116107423	1	41022651	0.336	1.908e-05	77	176	238	0	0	1	32	0	0	6	2	21	3	0	0	11			0.196728
AX-116107441	1	41091436	0.1555	0.2293	8	137	347	0	0	1	2	0	2	0	0	0	0	0	0	2			-0.0602864
AX-116107471	1	41190517	0.1558	0.2292	8	137	346	0	1	1	2	0	2	0	0	0	0	0	0	2			-0.0606842
AX-116107474	1	41199771	0.378	0.3882	75	222	195	0	0	1	1	0	0	0	0	0	1	0	0	1			0.0404807
AX-116699596	1	41205396	0.1538	0.296	8	135	348	0	0	1	1	0	1	0	0	0	0	0	0	1			-0.0564946
AX-116107487	1	41251006	0.2321	0.0001993	12	203	274	0	0	1	1	0	1	0	0	0	0	0	0	1			-0.164579
AX-116107492	1	41263300	0.1553	0.1206	7	136	340	0	0	1	3	0	3	0	0	0	0	0	0	2			-0.0733333
AX-116107493	1	41266676	0.3402	0.01953	44	240	198	0	1	1	22	0	0	7	0	1	14	0	0	3			-0.109066
AX-116107494	1	41269471	0.1605	0.176	8	140	338	0	0	1	6	0	6	0	0	0	0	0	0	5			-0.0690045
AX-116107497	1	41280451	0.1504	0.3758	8	132	352	0	0	1	1	0	1	0	0	0	0	0	0	1			-0.0497866
AX-116107504	1	41300464	0.1503	0.2128	7	133	349	0	0	1	1	0	1	0	0	0	0	0	0	1			-0.06481
AX-116107505	1	41303696	0.2332	0.003455	15	199	277	0	1	1	1	0	1	0	0	0	0	0	0	1			-0.133272
AX-116107506	1	41306400	0.1483	0.2126	7	131	351	0	0	1	1	0	1	0	0	0	0	0	0	1			-0.0607112
AX-116107526	1	41376430	0.2337	0.002449	15	200	277	0	0	1	2	0	2	0	0	0	0	0	0	1			-0.134817
AX-116107536	1	41414091	0.3056	0.6694	43	211	232	0	0	1	16	0	15	0	0	0	1	0	0	2			-0.0230303
AX-116107541	1	41425764	0.08333	0.03814	0	82	410	0	0	1	1	0	1	0	0	0	0	0	0	1			-0.0909091
AX-116107546	1	41437528	0.1527	0.295	8	134	349	0	0	1	3	0	3	0	0	0	0	0	0	3			-0.054391
AX-116107549	1	41446779	0.1527	0.295	8	134	349	0	0	1	2	0	2	0	0	0	0	0	0	2			-0.054391
AX-116107550	1	41448923	0.3018	0.7489	43	211	238	0	0	1	1	0	0	0	0	0	1	0	0	1			-0.0175702
AX-116107556	1	41464524	0.302	0.749	43	210	237	0	0	1	1	0	0	1	0	0	0	0	0	1			-0.016477
AX-116107572	1	41517199	0.4501	0.1445	91	260	140	0	1	1	30	0	0	29	0	0	1	0	0	9			-0.0697168
AX-116107577	1	41538212	0.2988	0.6654	41	209	237	0	0	1	1	0	1	0	0	0	0	0	0	1			-0.024216
AX-116107578	1	41541337	0.1497	0.2126	7	133	351	0	1	1	1	0	1	0	0	0	0	0	0	1			-0.0640433
AX-116107593	1	41589180	0.1517	0.2954	8	133	350	0	0	1	2	0	2	0	0	0	0	0	0	1			-0.0522813
AX-116107616	1	41664458	0.1345	0.02959	3	125	359	0	0	1	1	0	1	0	0	0	0	0	0	1			-0.102478
AX-116107625	1	41690316	0.1507	0.376	8	132	351	0	0	1	1	0	1	0	0	0	0	0	0	1			-0.0501653
AX-116107627	1	41695950	0.1489	0.3752	8	129	350	0	1	1	1	0	1	0	0	0	0	0	0	1			-0.0452643
AX-116107646	1	41745878	0.01833	1	0	18	473	0	0	1	1	0	1	0	0	0	0	0	0	1			-0.0186722
AX-116107676	1	41785909	0.1517	0.2954	8	133	350	0	0	1	1	0	1	0	0	0	0	0	0	1			-0.0522813
AX-116107677	1	41797123	0.3102	0.5236	43	213	226	0	1	0	1	0	1	0	0	0	0	0	0	1			-0.0326753
AX-116107665	1	41815642	0.2996	0.5905	41	211	237	0	0	0	1	0	0	0	0	1	0	0	0	1			-0.0281657
AX-116699618	1	41822631	0.3065	0.5954	43	215	233	0	0	0	1	0	1	0	0	0	0	0	0	1			-0.0299979
AX-116107689	1	41840856	0.3045	0.6699	43	213	235	0	0	0	1	0	1	0	0	0	0	0	0	1			-0.024234
AX-116107708	1	41907613	0.1351	0.02929	3	124	354	0	1	0	5	0	4	0	0	0	1	0	0	4			-0.102885
AX-116107710	1	41912092	0.1543	0.2952	8	134	344	0	0	0	3	0	3	0	0	0	0	0	0	3			-0.0563504
AX-116107712	1	41917374	0.1507	0.376	8	132	351	0	0	0	1	0	1	0	0	0	0	0	0	1			-0.0501653
AX-116107739	1	41956446	0.1341	0.0198	3	126	363	0	0	0	4	0	3	0	0	0	1	0	0	3			-0.102433
AX-116107742	1	41963925	0.1577	0.2286	8	136	338	0	0	0	5	0	5	0	0	0	0	0	0	4			-0.0622245
AX-116699625	1	41968620	0.1515	0.2136	7	133	345	0	0	0	2	0	2	0	0	0	0	0	0	2			-0.0663658
AX-116107746	1	41976677	0.1531	0.295	8	134	348	0	1	0	3	0	3	0	0	0	0	0	0	2			-0.0547791
AX-116107732	1	41979152	0.3031	0.7484	43	211	236	0	0	0	1	0	1	0	0	0	0	0	0	1			-0.0193689
AX-116107751	1	41988621	0.2305	1.571e-08	49	126	311	0	0	0	70	1	11	26	3	3	26	0	0	23			0.269051
AX-116107724	1	42005978	0.1507	0.376	8	132	351	0	0	0	1	0	1	0	0	0	0	0	0	1			-0.0501653
AX-116662745	1	42044006	0.002033	1	0	2	490	0	0	1	2	0	2	0	0	0	0	0	0	2		ADIhet	-0.00203666
AX-116107826	1	42095332	0.2944	0.4439	38	209	237	0	1	1	2	0	0	1	0	0	1	0	0	2			-0.0393363
AX-116107781	1	42112019	0.02551	1	0	25	465	0	0	1	8	0	8	0	0	0	0	0	0	8			-0.026178
AX-116107789	1	42142195	0.1331	0.02929	3	125	364	0	1	0	1	0	1	0	0	0	0	0	0	1			-0.10074
AX-116107796	1	42167681	0.4363	0.0414	80	258	141	0	0	0	1	0	0	0	1	0	0	0	0	1			-0.0950027
AX-116107804	1	42191461	0.1439	1.104e-05	0	141	349	0	1	0	1	0	1	0	0	0	0	0	0	1			-0.168057
AX-116107805	1	42193598	0.1559	0.2948	8	133	337	0	1	0	3	0	3	0	0	0	0	0	0	3			-0.0574254
AX-116699637	1	42201874	0.1554	0.2292	8	136	345	0	0	0	5	0	5	0	0	0	0	0	0	4			-0.0593858
AX-116107811	1	42218812	0.1516	0.2959	8	132	348	0	0	0	1	0	1	0	0	0	0	0	0	1			-0.0513122
AX-116699640	1	42280195	0.1514	0.2957	8	133	351	0	0	0	2	0	2	0	0	0	0	0	0	2			-0.0518989
AX-116107841	1	42306397	0.003061	1	0	3	487	0	1	0	3	0	3	0	0	0	0	0	0	3		ADIhet	-0.00307062
AX-116107853	1	42353625	0.3831	0.5042	76	225	191	0	0	1	1	0	0	0	0	0	1	0	0	1			0.0325076
AX-116107854	1	42354921	0.3862	0.5058	77	226	189	0	0	1	1	0	1	0	0	0	0	0	0	1			0.031091
AX-116107860	1	42369122	0.1544	0.2964	8	135	346	0	0	1	3	0	3	0	0	0	0	0	0	3			-0.0572804
AX-116662747	1	42507388	0.02236	6.419e-07	5	12	475	0	0	0	7	0	0	4	3	0	0	0	0	2			0.442071
AX-116107926	1	42531118	0.4875	0.08252	104	259	116	0	0	0	1	0	0	0	1	0	0	0	0	1			-0.0820988
AX-116699648	1	42536696	0.4803	0.3629	106	251	125	0	0	0	1	0	0	0	0	1	0	0	0	1			-0.0431146
AX-116699647	1	42552177	0.2421	0.001098	15	200	260	0	0	0	2	0	2	0	0	0	0	0	0	2			-0.147343
AX-116107908	1	42586100	0.01939	1	0	19	471	0	0	0	2	0	2	0	0	0	0	0	0	2			-0.0197711
AX-116662749	1	42604295	0.152	0.2952	8	133	349	0	0	0	2	0	2	0	0	0	0	0	0	1			-0.0526656
AX-116107935	1	42641589	0.1543	0.1617	7	136	343	0	1	0	4	0	4	0	0	0	0	0	0	4			-0.0721168
AX-116107936	1	42644214	0.3841	0.6349	75	228	189	0	0	0	1	0	1	0	0	0	0	0	0	1			0.0205878
AX-116107943	1	42674289	0.1517	0.2954	8	133	350	1	0	0	1	0	1	0	0	0	0	0	0	1			-0.0522813
AX-116107947	1	42686986	0.1517	0.2954	8	133	350	0	0	0	2	0	2	0	0	0	0	0	0	2			-0.0522813
AX-116107952	1	42703329	0.1507	0.376	8	132	351	0	1	0	1	0	1	0	0	0	0	0	0	1			-0.0501653
AX-116107958	1	42719030	0.1527	0.295	8	134	349	0	0	0	3	0	3	0	0	0	0	0	0	3			-0.054391
AX-116107969	1	42750972	0.2342	0.002453	15	199	275	0	0	0	1	0	1	0	0	0	0	0	0	1			-0.134683
AX-116107990	1	42809695	0.1504	0.3758	8	132	352	0	1	0	1	0	1	0	0	0	0	0	0	1			-0.0497866
AX-116699658	1	42815797	0.1497	0.3749	8	131	352	0	0	0	1	0	1	0	0	0	0	0	0	1			-0.0480427
AX-116107999	1	42837535	0.1506	0.375	8	131	349	0	0	0	1	0	1	0	0	0	0	0	0	1			-0.0491782
AX-116699661	1	42876773	0.1527	0.295	8	134	349	0	0	1	2	0	2	0	0	0	0	0	0	2			-0.054391
AX-116108010	1	42878689	0.1511	0.3743	8	130	345	0	1	1	1	0	1	0	0	0	0	0	0	1			-0.0489475
AX-116699662	1	42892358	0.1507	0.376	8	132	351	0	0	1	1	0	1	0	0	0	0	0	0	1			-0.0501653
AX-116108026	1	42921891	0.1504	0.3758	8	132	352	0	0	1	1	0	1	0	0	0	0	0	0	1			-0.0497866
AX-116108035	1	42945200	0.2948	0.4441	38	207	235	0	1	1	2	0	0	2	0	0	0	0	0	1			-0.0372095
AX-116108054	1	43005380	0.1524	0.295	8	133	348	0	0	0	1	0	1	0	0	0	0	0	0	1			-0.0530517
AX-116108079	1	43084786	0.2337	0.002449	15	200	277	0	0	0	1	0	1	0	0	0	0	0	0	1			-0.134817
AX-116699667	1	43095836	0.3495	2.45e-06	83	173	229	0	1	0	38	0	1	4	2	19	12	0	0	16			0.215508
AX-116108083	1	43100537	0.1504	0.3758	8	132	352	0	0	1	1	0	1	0	0	0	0	0	0	1			-0.0497866
AX-116108093	1	43130085	0.2357	0.002387	15	200	273	0	1	1	2	0	2	0	0	0	0	0	0	1			-0.137662
AX-116108095	1	43139870	0.15	0.3749	8	131	351	0	0	1	9	0	9	0	0	0	0	0	0	3			-0.0484194
AX-116108101	1	43163671	0.3295	2.643e-15	91	135	255	0	1	0	82	3	15	23	9	10	22	0	0	23			0.36483
AX-116108107	1	43178995	0.1497	0.3749	8	131	352	0	0	0	1	0	1	0	0	0	0	0	0	1			-0.0480427
AX-116108125	1	43229392	0.1537	0.295	8	134	346	0	0	0	3	0	3	0	0	0	0	0	0	3			-0.0555609
AX-116108132	1	43244692	0.152	0.2952	8	133	349	0	0	0	2	0	2	0	0	0	0	0	0	2			-0.0526656
AX-116699672	1	43257847	0.1301	0.008726	2	124	366	0	0	0	3	0	3	0	0	0	0	0	0	1			-0.11361
AX-116108141	1	43272786	0.1514	0.2957	8	133	351	0	0	0	2	0	2	0	0	0	0	0	0	2			-0.0518989
AX-116108167	1	43350251	0.1534	0.295	8	134	347	0	0	0	1	0	1	0	0	0	0	0	0	1			-0.0551691
AX-116662762	1	43378688	0.2622	0.06111	42	173	275	0	0	0	36	0	17	1	0	12	5	1	0	13			0.0875675
AX-116108180	1	43382139	0.1506	0.375	8	131	349	0	0	1	1	0	1	0	0	0	0	0	0	1			-0.0491782
AX-116108194	1	43424729	0.1504	0.3758	8	132	352	0	0	0	1	0	1	0	0	0	0	0	0	1			-0.0497866
AX-116108196	1	43429644	0.1514	0.2957	8	133	351	1	0	0	1	0	1	0	0	0	0	0	0	1			-0.0518989
AX-116108200	1	43444394	0.1514	0.2957	8	133	351	0	0	0	2	0	2	0	0	0	0	0	0	1			-0.0518989
AX-116108201	1	43447720	0.1527	0.295	8	134	349	0	0	0	3	0	3	0	0	0	0	0	0	2			-0.054391
AX-116108209	1	43471143	0.153	0.2946	8	133	346	0	0	0	1	0	1	0	0	0	0	0	0	1			-0.0538296
AX-116108233	1	43546757	0.1507	0.376	8	132	351	0	0	0	1	0	1	0	0	0	0	0	0	1			-0.0501653
AX-116108275	1	43706267	0.1409	1	9	119	358	0	0	0	16	0	0	2	0	0	14	0	0	4			-0.0111281
AX-116108281	1	43758912	0.2254	0.000243	11	198	279	0	0	0	11	0	11	0	0	0	0	0	0	3			-0.161905
AX-116108295	1	43803819	0.1477	0.4714	8	129	354	0	0	0	2	0	2	0	0	0	0	0	0	1			-0.043777
AX-116662768	1	43820620	0.1469	0.47	8	128	354	0	0	0	2	0	2	0	0	0	0	0	0	1			-0.0419989
AX-116699691	1	43827332	0.2331	0.00143	14	200	275	0	0	0	1	0	1	0	0	0	0	0	0	1			-0.14386
AX-116108326	1	43889192	0.1466	0.47	8	128	355	0	0	0	2	0	2	0	0	0	0	0	0	2			-0.0416335
AX-116108332	1	43909969	0.1474	0.4712	8	129	355	0	0	0	1	0	1	0	0	0	0	0	0	1			-0.0434096
AX-116108335	1	43917343	0.1453	0.47	8	127	357	0	0	0	1	0	1	0	0	0	0	0	0	1			-0.0391226
AX-116662772	1	43930764	0.001016	1	0	1	491	0	1	0	1	0	1	0	0	0	0	0	0	1		ADIhet	-0.00101729
AX-116699699	1	43966891	0.1456	0.4699	8	127	356	0	0	0	1	0	1	0	0	0	0	0	0	1			-0.0394826
AX-116108350	1	43969458	0.1449	0.4707	8	126	356	0	0	0	1	0	1	0	0	0	0	0	0	1			-0.0376819
AX-116108354	1	43984481	0.01349	1	0	13	469	0	0	0	1	0	1	0	0	0	0	0	0	1			-0.0136698
AX-116108367	1	44030563	0.1474	0.4712	8	129	355	0	0	0	3	0	3	0	0	0	0	0	0	3			-0.0434096
AX-116108377	1	44084330	0.1439	0.58	8	123	352	0	0	0	1	0	1	0	0	0	0	0	0	1			-0.0336224
AX-116108390	1	44126507	0.02744	7.419e-16	10	7	475	0	0	0	25	0	0	8	0	2	15	0	0	6			0.733426
AX-116699707	1	44165529	0.1453	0.47	8	127	357	0	1	0	1	0	1	0	0	0	0	0	0	1			-0.0391226
AX-116699708	1	44185406	0.1512	0.3752	8	131	347	1	0	0	4	0	4	0	0	0	0	0	0	3			-0.0499443
AX-116108413	1	44203161	0.239	0.0006446	14	200	263	0	0	1	3	0	3	0	0	0	0	0	0	3			-0.152675
AX-116108414	1	44206592	0.1497	0.3749	8	131	352	0	1	1	3	0	3	0	0	0	0	0	0	3			-0.0480427
AX-116108417	1	44213464	0.2312	0.001482	14	199	278	0	0	0	1	0	1	0	0	0	0	0	0	1			-0.140228
AX-116108418	1	44214412	0.2274	0.004242	14	193	279	1	0	0	18	0	2	2	0	0	14	0	0	6			-0.130294
AX-116699710	1	44251567	0.1436	0.581	8	125	358	0	1	0	1	0	0	0	1	0	0	0	0	1			-0.0351574
AX-116108437	1	44272081	0.1466	0.47	8	128	355	0	0	0	2	0	2	0	0	0	0	0	0	2			-0.0416335
AX-116108455	1	44329108	0.1414	0.3565	7	124	357	0	0	0	1	0	0	1	0	0	0	0	0	1			-0.0465221
AX-116108463	1	44351531	0.1477	0.4714	8	129	354	0	0	0	3	0	3	0	0	0	0	0	0	3			-0.043777
AX-116699717	1	44405096	0.1453	0.47	8	127	357	0	0	0	1	0	1	0	0	0	0	0	0	1			-0.0391226
AX-116108490	1	44428077	0.2894	0.3224	36	211	242	0	0	0	1	0	1	0	0	0	0	0	0	1			-0.0491802
AX-116108515	1	44524625	0.1466	0.47	8	128	355	0	1	0	1	0	1	0	0	0	0	0	0	1			-0.0416335
AX-116108538	1	44570609	0.281	0.07224	30	212	242	0	1	0	2	0	2	0	0	0	0	0	0	2			-0.0840095
AX-116108540	1	44584901	0.01829	1	0	18	474	0	0	0	1	0	1	0	0	0	0	0	0	1			-0.0186335
AX-116699730	1	44661128	0.3673	0.4386	70	220	200	0	0	0	1	0	0	0	1	0	0	0	0	1			0.0340502
AX-116108558	1	44697998	0.3791	0.5655	73	224	191	0	1	0	4	0	3	0	0	0	1	0	0	4			0.0249576
AX-116108572	1	44704517	0.1456	0.4699	8	127	356	0	0	0	1	0	1	0	0	0	0	0	0	1			-0.0394826
AX-116108582	1	44799777	0.148	0.4716	8	129	353	0	1	0	3	0	3	0	0	0	0	0	0	3			-0.0441462
AX-116699732	1	44844969	0.2133	3.579e-09	45	116	322	0	0	0	62	1	15	23	3	3	17	0	0	22			0.284262
AX-116108615	1	44912241	0.1462	0.4696	8	127	354	0	0	0	1	0	1	0	0	0	0	0	0	1			-0.0402077
AX-116108621	1	44929877	0.1453	0.2766	7	129	356	0	0	0	2	0	2	0	0	0	0	0	0	2			-0.0554867
AX-116108626	1	44959064	0.1474	0.2765	7	129	349	0	0	0	2	0	2	0	0	0	0	0	0	2			-0.0580834
AX-116108627	1	44961382	0.2469	1.496e-17	0	237	243	1	0	0	1	0	1	0	0	0	0	0	0	1			-0.327801
AX-116108655	1	44969222	0.1456	0.4699	8	127	356	0	0	0	1	0	1	0	0	0	0	0	0	1			-0.0394826
AX-116108644	1	44974834	0.1463	0.47	8	128	356	0	0	0	2	0	2	0	0	0	0	0	0	2			-0.0412698
AX-116108639	1	44991984	0.4277	0.02567	76	262	146	0	1	0	2	0	0	1	1	0	0	0	0	2			-0.105774
AX-116108635	1	45009954	0.1456	0.4699	8	127	356	0	0	0	1	0	1	0	0	0	0	0	0	1			-0.0394826
AX-116108646	1	45043410	0.1456	0.4699	8	127	356	0	1	0	1	0	1	0	0	0	0	0	0	1			-0.0394826
AX-116108657	1	45062959	0.2973	0.1578	36	217	233	0	0	0	2	0	2	0	0	0	0	0	0	1			-0.068581
AX-116108669	1	45096517	0.1532	0.2945	8	132	343	0	0	0	5	0	5	0	0	0	0	0	0	5			-0.0532611
AX-116108682	1	45138734	0.1484	0.3753	8	130	354	0	0	0	3	0	3	0	0	0	0	0	0	2			-0.0455422
AX-116108688	1	45157352	0.1466	0.47	8	128	355	0	0	0	2	0	2	0	0	0	0	0	0	2			-0.0416335
AX-116108689	1	45161809	0.1442	0.3571	7	127	355	0	0	0	1	0	1	0	0	0	0	0	0	1			-0.0524416
AX-116108691	1	45166742	0.1463	0.47	8	128	356	0	0	0	2	0	2	0	0	0	0	0	0	2			-0.0412698
AX-116108694	1	45173876	0.03055	1	0	30	461	0	0	0	3	0	3	0	0	0	0	0	0	3			-0.0315126
AX-116108714	1	45229444	0.1509	0.375	8	131	348	0	1	0	3	0	3	0	0	0	0	0	0	3			-0.0495603
AX-116642928	1	45313094	0.148	0.4716	8	129	353	0	0	0	2	0	2	0	0	0	0	0	0	2			-0.0441462
AX-116642933	1	45329278	0.151	0.3762	8	132	350	0	0	0	5	0	5	0	0	0	0	0	0	4			-0.0505457
AX-116633905	1	45390343	0.1463	0.47	8	128	356	0	0	0	3	0	3	0	0	0	0	0	0	3			-0.0412698
AX-116633899	1	45407155	0.3582	0.323	67	212	204	0	0	0	1	0	0	0	0	0	1	0	0	1			0.0453478
AX-116108736	1	45491884	0.1489	0.3752	8	129	350	0	0	0	2	0	2	0	0	0	0	0	0	2			-0.0452643
AX-116108739	1	45501797	0.02156	1	0	21	466	0	0	0	6	0	6	0	0	0	0	0	0	5			-0.0220357
AX-116108740	1	45505118	0.02045	1	0	20	469	1	0	0	3	0	3	0	0	0	0	0	0	3			-0.0208768
AX-116108727	1	45550886	0.3614	0.2818	69	214	204	0	0	0	1	0	1	0	0	0	0	0	0	1			0.047994
AX-116108721	1	45580780	0.01833	1	0	18	473	0	0	0	1	0	1	0	0	0	0	0	0	1			-0.0186722
AX-116699760	1	45587724	0.03138	1	0	30	448	0	0	1	9	0	9	0	0	0	0	0	0	6			-0.0323974
AX-116108772	1	45592780	0.01939	1	0	19	471	0	0	1	2	0	2	0	0	0	0	0	0	2			-0.0197711
AX-116108768	1	45609646	0.01735	1	0	17	473	0	0	0	1	0	1	0	0	0	0	0	0	1			-0.0176532
AX-116108754	1	45625790	0.01829	1	0	18	474	0	0	0	1	0	1	0	0	0	0	0	0	1			-0.0186335
AX-116108755	1	45628296	0.01939	1	0	19	471	0	0	0	2	0	2	0	0	0	0	0	0	2			-0.0197711
AX-116662794	1	45729909	0.001018	1	0	1	490	0	0	0	1	0	1	0	0	0	0	0	0	1		ADIhet	-0.00101937
AX-116108784	1	45739719	0.02041	1	0	20	470	0	0	1	2	0	2	0	0	0	0	0	0	2			-0.0208333
AX-116108785	1	45741394	0.02037	1	0	20	471	0	0	1	3	0	3	0	0	0	0	0	0	3			-0.02079
AX-116108791	1	45760947	0.01829	1	0	18	474	0	0	0	1	0	1	0	0	0	0	0	0	1			-0.0186335
AX-116108815	1	45761746	0.02058	1	0	20	466	0	1	0	3	0	3	0	0	0	0	0	0	3			-0.0210084
AX-116660970	1	45794580	0.02066	1	0	20	464	0	0	1	2	0	2	0	0	0	0	0	0	2			-0.021097
AX-116108831	1	45893779	0.0184	1	0	18	471	0	0	0	1	0	1	0	0	0	0	0	0	1			-0.01875
AX-116660964	1	45905746	0.4888	0.5267	113	253	124	1	0	0	1	0	0	0	1	0	0	0	0	1			-0.0331737
AX-116108837	1	45919291	0.01829	1	0	18	474	0	0	0	1	0	1	0	0	0	0	0	0	1			-0.0186335
AX-116108848	1	45957702	0.01829	1	0	18	474	0	1	0	1	0	1	0	0	0	0	0	0	1			-0.0186335
AX-116108866	1	46006840	0.02049	1	0	20	468	0	1	0	3	0	3	0	0	0	0	0	0	3			-0.0209205
AX-116108874	1	46045173	0.01943	1	0	19	470	0	0	0	2	0	2	0	0	0	0	0	0	2			-0.0198123
AX-116108889	1	46089959	0.1439	1	10	121	359	0	0	0	2	0	0	0	0	2	0	0	0	2			-0.00237534
AX-116108896	1	46125919	0.01455	1	0	14	467	0	0	0	1	0	1	0	0	0	0	0	0	1			-0.0147679
AX-116108897	1	46130016	0.1446	0.5825	8	126	357	0	0	0	1	0	1	0	0	0	0	0	0	1			-0.0373239
AX-116699787	1	46148334	0.1475	0.4689	8	125	345	0	0	1	6	0	6	0	0	0	0	0	0	6			-0.0398991
AX-116662801	1	46157251	0.01829	1	0	18	474	0	0	1	1	0	1	0	0	0	0	0	0	1			-0.0186335
AX-116699790	1	46191336	0.3633	0.2409	71	214	205	0	0	0	1	0	0	0	0	0	1	0	0	1			0.0559277
AX-116108918	1	46222120	0.01829	1	0	18	474	0	0	0	1	0	1	0	0	0	0	0	0	1			-0.0186335
AX-116662804	1	46251692	0.01833	1	0	18	473	0	0	0	1	0	1	0	0	0	0	0	0	1			-0.0186722
AX-116108925	1	46258920	0.02454	1	0	24	465	0	1	0	7	0	7	0	0	0	0	0	0	6			-0.0251572
AX-116699795	1	46284964	0.01935	1	0	19	472	0	1	1	1	0	1	0	0	0	0	0	0	1			-0.01973
AX-116108935	1	46290197	0.02156	1	0	21	466	0	0	1	4	0	4	0	0	0	0	0	0	4			-0.0220357
AX-116108940	1	46307997	0.02053	1	0	20	467	0	0	0	3	0	3	0	0	0	0	0	0	2			-0.0209644
AX-116699798	1	46320137	0.01837	1	0	18	472	0	0	0	1	0	1	0	0	0	0	0	0	1			-0.018711
AX-116108954	1	46369061	0.01935	1	0	19	472	0	1	0	2	0	2	0	0	0	0	0	0	2			-0.01973
AX-116108955	1	46372789	0.3753	0.6278	65	231	185	0	0	0	1	1	0	0	0	0	0	0	0	1			-0.0242486
AX-116108956	1	46376321	0.3758	1	69	228	190	0	0	0	1	0	0	0	0	1	0	0	0	1			0.00204918
AX-116108958	1	46381260	0.02152	1	0	21	467	0	0	0	4	0	4	0	0	0	0	0	0	4			-0.0219895
AX-116108961	1	46396306	0.02263	1	0	22	464	0	0	0	5	0	5	0	0	0	0	0	0	3			-0.0231579
AX-116108966	1	46411432	0.001018	1	0	1	490	0	0	0	1	0	1	0	0	0	0	0	0	1		ADIhet	-0.00101937
AX-116108971	1	46442746	0.1273	0.04305	3	119	369	0	0	1	1	0	1	0	0	0	0	0	0	1			-0.0908565
AX-116108972	1	46447855	0.3688	0.6259	63	231	190	0	0	1	12	0	0	0	0	0	12	0	0	1			-0.0251276
AX-116108983	1	46488039	0.127	0.06345	3	119	370	0	0	1	1	0	1	0	0	0	0	0	0	1			-0.0905332
AX-116108984	1	46489905	0.1338	0.02881	3	123	356	0	0	1	4	0	4	0	0	0	0	0	0	3			-0.100794
AX-116108995	1	46527254	0.01947	1	0	19	469	0	0	0	2	0	2	0	0	0	0	0	0	2			-0.0198537
AX-116108997	1	46532200	0.1426	0.707	8	120	349	0	0	0	1	0	1	0	0	0	0	0	0	1			-0.0290522
AX-116109001	1	46549533	0.01931	1	0	19	473	0	0	0	2	0	2	0	0	0	0	0	0	1			-0.0196891
AX-116109003	1	46553559	0.3669	0.3262	70	213	198	0	0	0	5	0	0	0	0	1	4	0	0	3			0.0468469
AX-116109008	1	46568430	0.3648	0.2854	71	217	204	0	0	0	1	0	1	0	0	0	0	0	0	1			0.0483432
AX-116109013	1	46581737	0.3665	0.5567	68	218	197	0	0	1	4	0	0	0	0	3	1	0	0	3			0.0279716
AX-116109019	1	46593547	0.3648	0.2854	71	217	204	0	0	0	1	0	1	0	0	0	0	0	0	1			0.0483432
AX-116109022	1	46608869	0.3588	0.4901	66	216	203	0	0	0	1	0	0	0	1	0	0	0	0	1			0.0320435
AX-116109026	1	46621207	0.3627	0.2811	70	214	204	0	1	0	2	0	1	0	0	0	1	0	0	2			0.0514288
AX-116109041	1	46665967	0.3704	0.4363	71	218	197	0	0	0	1	0	1	0	0	0	0	0	0	1			0.0382353
AX-116109057	1	46731309	0.01829	1	0	18	474	0	0	1	1	0	1	0	0	0	0	0	0	1			-0.0186335
AX-116109065	1	46758475	0.1376	0.05442	4	126	357	0	0	1	1	0	0	0	0	0	0	1	0	1			-0.0902985
AX-116699820	1	46764095	0.1446	0.8547	9	124	358	0	0	1	4	0	0	0	0	0	4	0	0	1			-0.0208585
AX-116109071	1	46782201	0.02033	1	0	20	472	0	0	1	3	0	3	0	0	0	0	0	0	3			-0.0207469
AX-116109073	1	46788453	0.02165	1	0	21	464	0	1	1	9	0	9	0	0	0	0	0	0	7			-0.0221286
AX-116109074	1	46789403	0.1455	0.4701	8	126	354	0	0	1	1	0	1	0	0	0	0	0	0	1			-0.0384031
AX-116109079	1	46913891	0.01852	1	0	18	468	1	0	1	1	0	1	0	0	0	0	0	0	1			-0.0188679
AX-116109081	1	46916781	0.1459	0.4697	8	127	355	0	0	1	2	0	2	0	0	0	0	0	0	2			-0.0398443
AX-116109086	1	46936812	0.1504	0.374	8	129	345	0	1	1	5	0	5	0	0	0	0	0	0	3			-0.0471643
AX-116109089	1	46944279	0.1474	0.4712	8	129	355	0	0	1	4	0	4	0	0	0	0	0	0	4			-0.0434096
AX-116109093	1	46960154	0.127	0.06345	3	119	370	0	0	0	1	0	1	0	0	0	0	0	0	1			-0.0905332
AX-116109095	1	46966662	0.1273	0.04305	3	119	369	0	0	0	1	0	1	0	0	0	0	0	0	1			-0.0908565
AX-116109099	1	46977727	0.01829	1	0	18	474	0	0	0	1	0	1	0	0	0	0	0	0	1			-0.0186335
AX-116109110	1	47014012	0.01829	1	0	18	474	0	0	0	1	0	1	0	0	0	0	0	0	1			-0.0186335
AX-116109113	1	47033486	0.1463	0.4698	8	125	349	0	0	0	2	0	2	0	0	0	0	0	0	1			-0.0384082
AX-116662819	1	47055412	0.1286	0.04255	3	119	364	0	1	0	2	0	2	0	0	0	0	0	0	2			-0.0924959
AX-116109126	1	47082786	0.1443	0.5823	8	126	358	0	0	0	1	0	1	0	0	0	0	0	0	1			-0.0369676
AX-116109119	1	47099957	0.00102	1	0	1	489	0	0	0	1	0	1	0	0	0	0	0	0	1		ADIhet	-0.00102145
AX-116109135	1	47134734	0.01829	1	0	18	474	0	1	0	1	0	1	0	0	0	0	0	0	1			-0.0186335
AX-116109136	1	47138507	0.01833	1	0	18	473	0	1	0	1	0	1	0	0	0	0	0	0	1			-0.0186722
AX-116109139	1	47150423	0.01833	1	0	18	473	0	0	0	1	0	1	0	0	0	0	0	0	1			-0.0186722
AX-116109141	1	47160769	0.02037	1	0	20	471	0	1	0	3	0	3	0	0	0	0	0	0	3			-0.02079
AX-116109146	1	47175509	0.0184	1	0	18	471	0	0	0	1	0	1	0	0	0	0	0	0	1			-0.01875
AX-116699829	1	47183943	0.01559	1	0	15	466	0	0	0	1	0	1	0	0	0	0	0	0	1			-0.0158395
AX-116699831	1	47197956	0.01848	1	0	18	469	0	1	0	2	0	2	0	0	0	0	0	0	1			-0.0188285
AX-116662823	1	47199212	0.1377	0.8477	8	117	358	0	1	0	5	0	0	0	0	1	4	0	0	3			-0.0201554
AX-116109152	1	47202649	0.01943	1	0	19	470	0	0	1	2	0	2	0	0	0	0	0	0	2			-0.0198123
AX-116109163	1	47240704	0.01731	1	0	17	474	0	0	0	1	0	1	0	0	0	0	0	0	1			-0.0176166
AX-116109164	1	47244415	0.02292	1	0	22	458	0	1	0	5	0	5	0	0	0	0	0	0	2			-0.0234542
AX-116109165	1	47244894	0.02049	1	0	20	468	0	1	0	4	0	4	0	0	0	0	0	0	4			-0.0209205
AX-116109170	1	47261285	0.01943	1	0	19	470	0	0	0	2	0	2	0	0	0	0	0	0	2			-0.0198123
AX-116699837	1	47299281	0.01829	1	0	18	474	0	0	1	1	0	1	0	0	0	0	0	0	1			-0.0186335
AX-116109187	1	47312012	0.001018	1	0	1	490	0	0	0	1	0	1	0	0	0	0	0	0	1		ADIhet	-0.00101937
AX-116109194	1	47334486	0.01833	1	0	18	473	0	0	0	1	0	1	0	0	0	0	0	0	1			-0.0186722
AX-116109219	1	47419770	0.01735	1	0	17	473	0	0	0	1	0	1	0	0	0	0	0	0	1			-0.0176532
AX-116109225	1	47444849	0.02282	1	0	22	460	0	0	0	5	0	5	0	0	0	0	0	0	4			-0.0233546
AX-116109228	1	47453975	0.01829	1	0	18	474	0	0	0	1	0	1	0	0	0	0	0	0	1			-0.0186335
AX-116699846	1	47464570	0.01837	1	0	18	472	0	0	0	1	0	1	0	0	0	0	0	0	1			-0.018711
AX-116109237	1	47489038	0.01829	1	0	18	474	0	0	0	1	0	1	0	0	0	0	0	0	1			-0.0186335
AX-116109239	1	47492936	0.142	1	9	120	357	1	0	0	3	0	2	1	0	0	0	0	0	2			-0.0134501
AX-116109241	1	47499794	0.1483	0.3758	8	129	352	0	0	1	3	0	3	0	0	0	0	0	0	2			-0.0445171
AX-116109242	1	47503988	0.1467	0.1444	6	130	348	0	0	1	2	0	2	0	0	0	0	0	0	2			-0.0728779
AX-116109243	1	47505545	0.01856	1	0	18	467	0	0	1	1	0	1	0	0	0	0	0	0	1			-0.0189076
AX-116109245	1	47510424	0.01833	1	0	18	473	0	0	0	1	0	1	0	0	0	0	0	0	1			-0.0186722
AX-116699848	1	47524487	0.1465	0.4695	8	127	353	0	0	0	1	0	1	0	0	0	0	0	0	1			-0.0405729
AX-116109250	1	47527329	0.01856	1	0	18	467	0	0	0	2	0	2	0	0	0	0	0	0	2			-0.0189076
AX-116109254	1	47542909	0.01829	1	0	18	474	0	0	0	1	0	1	0	0	0	0	0	0	1			-0.0186335
AX-116140114	1	47569126	0.1309	0.04357	3	122	364	0	0	0	5	0	5	0	0	0	0	0	0	5			-0.0966544
AX-116699860	1	47619037	0.01829	1	0	18	474	0	0	0	1	0	1	0	0	0	0	0	0	1			-0.0186335
AX-116109290	1	47636026	0.01829	1	0	18	474	0	1	1	1	0	1	0	0	0	0	0	0	1			-0.0186335
AX-116699858	1	47657192	0.02045	1	0	20	469	0	0	1	3	0	3	0	0	0	0	0	0	3			-0.0208768
AX-116699857	1	47659878	0.01763	1	0	17	465	0	0	1	1	0	1	0	0	0	0	0	0	1			-0.0179514
AX-116109280	1	47677319	0.001016	1	0	1	491	0	1	1	1	0	1	0	0	0	0	0	0	1		ADIhet	-0.00101729
AX-116109278	1	47683918	0.01943	1	0	19	470	0	0	0	2	0	2	0	0	0	0	0	0	2			-0.0198123
AX-116109277	1	47688918	0.01833	1	0	18	473	1	0	0	1	0	1	0	0	0	0	0	0	1			-0.0186722
AX-116109275	1	47692759	0.01643	1	0	16	471	0	1	0	1	0	1	0	0	0	0	0	0	1			-0.0167015
AX-116650996	1	47781411	0.01745	1	0	17	470	0	0	0	1	0	1	0	0	0	0	0	0	1			-0.0177638
AX-116650998	1	47787980	0.02088	1	0	20	459	0	0	0	5	0	5	0	0	0	0	0	0	5			-0.021322
AX-116651003	1	47801724	0.01833	1	0	18	473	0	0	0	1	0	1	0	0	0	0	0	0	1			-0.0186722
AX-116651019	1	47863062	0.01833	1	0	18	473	0	0	0	1	0	1	0	0	0	0	0	0	1			-0.0186722
AX-116109318	1	47889955	0.02259	1	0	22	465	0	0	0	5	0	5	0	0	0	0	0	0	4			-0.0231092
AX-116109325	1	47916464	0.02357	1	0	23	465	0	0	1	5	0	5	0	0	0	0	0	0	5			-0.0241343
AX-116109330	1	47932597	0.02058	1	0	20	466	0	0	1	3	0	3	0	0	0	0	0	0	3			-0.0210084
AX-116109334	1	47949276	0.01833	1	0	18	473	0	0	1	1	0	1	0	0	0	0	0	0	1			-0.0186722
AX-116109338	1	47960243	0.0184	1	0	18	471	0	0	1	1	0	1	0	0	0	0	0	0	1			-0.01875
AX-116109339	1	47969668	0.01931	1	0	19	473	0	0	1	2	0	2	0	0	0	0	0	0	2			-0.0196891
AX-116109346	1	48000402	0.01833	1	0	18	473	0	0	1	1	0	1	0	0	0	0	0	0	1			-0.0186722
AX-116109347	1	48001699	0.01939	1	0	19	471	0	0	1	1	0	1	0	0	0	0	0	0	1			-0.0197711
AX-116662832	1	48018606	0.01979	1	0	19	461	0	1	1	3	0	3	0	0	0	0	0	0	2			-0.0201913
AX-116109350	1	48032933	0.01931	1	0	19	473	0	0	1	2	0	2	0	0	0	0	0	0	2			-0.0196891
AX-116109356	1	48054130	0.01829	1	0	18	474	0	1	1	1	0	1	0	0	0	0	0	0	1			-0.0186335
AX-116109359	1	48063589	0.01829	1	0	18	474	0	0	1	1	0	1	0	0	0	0	0	0	1			-0.0186335
AX-116109364	1	48078544	0.01837	1	0	18	472	0	0	0	1	0	1	0	0	0	0	0	0	1			-0.018711
AX-116109373	1	48101846	0.01829	1	0	18	474	0	0	1	1	0	1	0	0	0	0	0	0	1			-0.0186335
AX-116109379	1	48118127	0.0184	1	0	18	471	1	0	0	1	0	1	0	0	0	0	0	0	1			-0.01875
AX-116109389	1	48145127	0.01939	1	0	19	471	0	1	0	2	0	2	0	0	0	0	0	0	2			-0.0197711
AX-116699876	1	48152135	0.01935	1	0	19	472	0	0	0	2	0	2	0	0	0	0	0	0	2			-0.01973
AX-116109398	1	48173307	0.1429	0.3556	7	126	357	0	0	0	1	0	1	0	0	0	0	0	0	1			-0.05
AX-116699877	1	48184582	0.1433	0.3565	7	127	358	0	1	0	1	0	1	0	0	0	0	0	0	1			-0.0513617
AX-116109408	1	48202897	0.02138	1	0	21	470	0	0	0	4	0	4	0	0	0	0	0	0	4			-0.0218522
AX-116109422	1	48243075	0.1273	0.04305	3	119	369	0	0	0	1	0	1	0	0	0	0	0	0	1			-0.0908565
AX-116109430	1	48270476	0.0154	1	0	15	472	0	0	0	4	0	4	0	0	0	0	0	0	1			-0.0156413
AX-116109434	1	48279997	0.01749	1	0	17	469	0	0	0	1	0	1	0	0	0	0	0	0	1			-0.017801
AX-116109435	1	48282274	0.01837	1	0	18	472	0	0	0	1	0	1	0	0	0	0	0	0	1			-0.018711
AX-116109440	1	48295651	0.01833	1	0	18	473	0	0	0	1	0	1	0	0	0	0	0	0	1			-0.0186722
AX-116109444	1	48306894	0.01829	1	0	18	474	0	1	0	1	0	1	0	0	0	0	0	0	1			-0.0186335
AX-116662835	1	48322146	0.01943	1	0	19	470	0	0	0	2	0	2	0	0	0	0	0	0	2			-0.0198123
AX-116109450	1	48328130	0.01939	1	0	19	471	0	0	0	2	0	2	0	0	0	0	0	0	2			-0.0197711
AX-116109458	1	48347545	0.01983	1	0	19	460	0	0	0	2	0	2	0	0	0	0	0	0	2			-0.0202343
AX-116699888	1	48351713	0.1433	0.5805	8	121	349	0	1	0	1	0	1	0	0	0	0	0	0	1			-0.0309528
AX-116109459	1	48356303	0.01829	1	0	18	474	0	0	0	1	0	1	0	0	0	0	0	0	1			-0.0186335
AX-116109461	1	48366611	0.01833	1	0	18	473	0	1	0	1	0	1	0	0	0	0	0	0	1			-0.0186722
AX-116109463	1	48371422	0.1436	0.3551	7	125	352	0	1	0	1	0	1	0	0	0	0	0	0	1			-0.0500647
AX-116109464	1	48373683	0.1454	0.5819	8	125	352	0	0	0	1	0	1	0	0	0	0	0	0	1			-0.0373089
AX-116109472	1	48399435	0.01939	1	0	19	471	0	0	0	2	0	2	0	0	0	0	0	0	2			-0.0197711
AX-116109477	1	48414630	0.0224	1	0	22	469	1	0	0	3	0	3	0	0	0	0	0	0	3			-0.0229167
AX-116109478	1	48418109	0.01943	1	0	19	470	0	0	0	1	0	1	0	0	0	0	0	0	1			-0.0198123
AX-116109490	1	48455245	0.1481	0.4705	8	128	350	0	0	0	1	0	1	0	0	0	0	0	0	1			-0.0434783
AX-116109514	1	48461720	0.2357	1.821e-103	112	6	370	1	0	0	210	0	0	73	27	25	85	0	0	32			0.96587
AX-116109516	1	48469010	0.1293	0.04271	3	121	367	0	0	0	3	0	3	0	0	0	0	0	0	3			-0.0942764
AX-116109494	1	48470989	0.001016	1	0	1	491	0	0	0	1	0	1	0	0	0	0	0	0	1		ADIhet	-0.00101729
AX-116109496	1	48476951	0.1301	0.5462	6	115	367	0	1	0	3	0	0	0	0	3	0	0	0	1			-0.0409653
AX-116109520	1	48481316	0.02062	1	0	20	465	0	0	0	4	0	4	0	0	0	0	0	0	3			-0.0210526
AX-116109521	1	48483644	0.01837	1	0	18	472	0	1	0	1	0	1	0	0	0	0	0	0	1			-0.018711
AX-116109526	1	48496748	0.1466	0.47	8	128	355	0	0	0	1	0	1	0	0	0	0	0	0	1			-0.0416335
AX-116109505	1	48515911	0.1316	1	8	113	369	1	0	0	6	0	0	0	2	4	0	0	0	2			-0.00875395
AX-116109509	1	48545917	0.1476	0.469	8	126	347	0	0	0	3	0	3	0	0	0	0	0	0	3			-0.0409825
AX-116109511	1	48560432	0.1506	0.375	8	131	349	0	1	1	6	0	6	0	0	0	0	0	0	5			-0.0491782
AX-116699898	1	48560775	0.1453	0.47	8	127	357	0	1	1	2	0	2	0	0	0	0	0	0	2			-0.0391226
AX-116109512	1	48572541	0.1478	0.4703	8	128	351	0	0	1	1	0	1	0	0	0	0	0	0	1			-0.0431058
AX-116109548	1	48612018	0.1469	0.47	8	128	354	1	0	1	2	0	2	0	0	0	0	0	0	2			-0.0419989
AX-116109552	1	48623127	0.1446	0.5825	8	126	357	0	1	1	1	0	1	0	0	0	0	0	0	1			-0.0373239
AX-116109559	1	48641460	0.01947	1	0	19	469	0	0	0	2	0	2	0	0	0	0	0	0	2			-0.0198537
AX-116109560	1	48644708	0.01731	1	0	17	474	0	0	0	1	0	1	0	0	0	0	0	0	1			-0.0176166
AX-116699903	1	48660123	0.02459	1	0	24	464	0	1	0	5	0	5	0	0	0	0	0	0	5			-0.0252101
AX-116109572	1	48682017	0.1429	0.5805	8	124	358	0	0	0	1	0	1	0	0	0	0	0	0	1			-0.0333333
AX-116699908	1	48730097	0.01829	1	0	18	474	0	1	0	1	0	1	0	0	0	0	0	0	1			-0.0186335
AX-116699909	1	48744906	0.01829	1	0	18	474	0	1	0	1	0	1	0	0	0	0	0	0	1			-0.0186335
AX-116109586	1	48753551	0.1443	0.5823	8	126	358	0	0	0	1	0	1	0	0	0	0	0	0	1			-0.0369676
AX-116109587	1	48756777	0.01837	1	0	18	472	0	1	0	1	0	1	0	0	0	0	0	0	1			-0.018711
AX-116109594	1	48776148	0.1469	0.47	8	128	354	0	0	1	2	0	2	0	0	0	0	0	0	2			-0.0419989
AX-116109596	1	48784271	0.1443	0.5823	8	126	358	0	0	1	1	0	1	0	0	0	0	0	0	1			-0.0369676
AX-116109600	1	48794829	0.01829	1	0	18	474	0	0	1	1	0	1	0	0	0	0	0	0	1			-0.0186335
AX-116109606	1	48815968	0.01844	1	0	18	470	0	0	0	1	0	1	0	0	0	0	0	0	1			-0.0187891
AX-116109610	1	48830480	0.1449	0.4707	8	126	356	0	0	0	1	0	1	0	0	0	0	0	0	1			-0.0376819
AX-116109628	1	48893012	0.01943	1	0	19	470	0	0	0	2	0	2	0	0	0	0	0	0	2			-0.0198123
AX-116109633	1	48911822	0.1446	0.5825	8	126	357	0	0	0	1	0	1	0	0	0	0	0	0	1			-0.0373239
AX-116109637	1	48925166	0.01848	1	0	18	469	0	0	0	2	0	2	0	0	0	0	0	0	2			-0.0188285
AX-116109638	1	48927091	0.1434	0.5804	8	124	356	0	0	0	1	0	1	0	0	0	0	0	0	1			-0.0340396
AX-116109643	1	48948039	0.01633	1	0	16	474	0	0	0	2	0	2	0	0	0	0	0	0	1			-0.0165975
AX-116109644	1	48948723	0.02361	1	0	23	464	0	0	0	5	0	5	0	0	0	0	0	0	5			-0.0241851
AX-116109645	1	48954419	0.01829	1	0	18	474	0	0	0	1	0	1	0	0	0	0	0	0	1			-0.0186335
AX-116109656	1	49000445	0.1443	0.5823	8	126	358	0	0	0	1	0	1	0	0	0	0	0	0	1			-0.0369676
AX-116109684	1	49028579	0.1443	0.5823	8	126	358	0	0	0	1	0	1	0	0	0	0	0	0	1			-0.0369676
AX-116109673	1	49076616	0.02045	1	0	20	469	0	0	1	2	0	2	0	0	0	0	0	0	2			-0.0208768
AX-116109687	1	49101081	0.02045	1	0	20	469	0	0	1	2	0	2	0	0	0	0	0	0	2			-0.0208768
AX-116109686	1	49106337	0.02058	1	0	20	466	0	0	1	3	0	3	0	0	0	0	0	0	3			-0.0210084
AX-116109690	1	49117608	0.1452	0.3565	7	126	349	0	0	1	8	0	8	0	0	0	0	0	0	4			-0.0529126
AX-116109701	1	49148714	0.01829	1	0	18	474	0	0	1	1	0	1	0	0	0	0	0	0	1			-0.0186335
AX-116109707	1	49180353	0.01931	1	0	19	473	0	0	1	2	0	2	0	0	0	0	0	0	2			-0.0196891
AX-116109710	1	49186979	0.01829	1	0	18	474	0	0	1	1	0	1	0	0	0	0	0	0	1			-0.0186335
AX-116109711	1	49190251	0.1496	0.3745	8	130	350	0	0	1	3	0	3	0	0	0	0	0	0	1			-0.0470375
AX-116109717	1	49206923	0.1363	0.01951	3	127	358	0	0	1	4	0	4	0	0	0	0	0	0	3			-0.10554
AX-116109718	1	49210340	0.01935	1	0	19	472	0	1	0	2	0	2	0	0	0	0	0	0	2			-0.01973
AX-116109728	1	49238164	0.01829	1	0	18	474	0	0	0	1	0	1	0	0	0	0	0	0	1			-0.0186335
AX-116109729	1	49242318	0.02041	1	0	20	470	0	0	1	3	0	3	0	0	0	0	0	0	2			-0.0208333
AX-116109730	1	49248290	0.01829	1	0	18	474	0	0	1	1	0	1	0	0	0	0	0	0	1			-0.0186335
AX-116109735	1	49275645	0.1452	0.4704	8	126	355	0	0	0	1	0	1	0	0	0	0	0	0	1			-0.0380416
AX-116699929	1	49313071	0.01931	1	0	19	473	0	1	0	2	0	2	0	0	0	0	0	0	1			-0.0196891
AX-116109748	1	49318687	0.01833	1	0	18	473	0	0	0	1	0	1	0	0	0	0	0	0	1			-0.0186722
AX-116109750	1	49323630	0.02254	1	0	22	466	0	0	0	4	0	4	0	0	0	0	0	0	4			-0.0230608
AX-116109753	1	49337229	0.1454	0.5801	8	123	347	0	1	0	2	0	2	0	0	0	0	0	0	2			-0.0354429
AX-116109756	1	49345473	0.1434	0.3557	7	126	355	0	0	0	2	0	2	0	0	0	0	0	0	2			-0.0507177
AX-116109759	1	49353968	0.1439	0.5811	8	125	357	0	0	0	1	0	1	0	0	0	0	0	0	1			-0.0355117
AX-116109763	1	49364117	0.1446	0.5825	8	126	357	0	0	0	1	0	1	0	0	0	0	0	0	1			-0.0373239
AX-116109764	1	49367960	0.1539	0.2944	8	133	343	0	0	0	4	0	4	0	0	0	0	0	0	4			-0.0550106
AX-116109774	1	49394935	0.01829	1	0	18	474	0	0	1	1	0	1	0	0	0	0	0	0	1			-0.0186335
AX-116109777	1	49401868	0.01837	1	0	18	472	0	0	0	1	0	1	0	0	0	0	0	0	1			-0.018711
AX-116699933	1	49407161	0.1443	0.5823	8	126	358	0	0	1	1	0	1	0	0	0	0	0	0	1			-0.0369676
AX-116699949	1	49419578	0.02045	1	0	20	469	0	0	1	3	0	3	0	0	0	0	0	0	2			-0.0208768
AX-116109783	1	49427341	0.127	0.06345	3	119	370	0	0	0	1	0	1	0	0	0	0	0	0	1			-0.0905332
AX-116109784	1	49434846	0.1386	0.7072	8	119	360	0	1	0	5	0	5	0	0	0	0	0	0	3			-0.023317
AX-116109797	1	49471821	0.01833	1	0	18	473	0	0	0	1	0	1	0	0	0	0	0	0	1			-0.0186722
AX-116109822	1	49550793	0.01829	1	0	18	474	0	0	0	1	0	1	0	0	0	0	0	0	1			-0.0186335
AX-116109832	1	49585217	0.1495	0.3746	8	129	348	0	0	0	2	0	2	0	0	0	0	0	0	2			-0.0460188
AX-116109833	1	49586181	0.1471	0.2765	7	129	350	0	0	0	7	0	7	0	0	0	0	0	0	4			-0.0577071
AX-116109837	1	49599275	0.1443	0.5823	8	126	358	0	0	0	1	0	1	0	0	0	0	0	0	1			-0.0369676
AX-116109845	1	49633000	0.01931	1	0	19	473	0	0	0	2	0	2	0	0	0	0	0	0	2			-0.0196891
AX-116109846	1	49636601	0.1458	0.357	7	126	347	0	1	1	5	0	5	0	0	0	0	0	0	3			-0.0536585
AX-116109848	1	49641414	0.1469	0.47	8	128	354	0	0	1	2	0	2	0	0	0	0	0	0	2			-0.0419989
AX-116109873	1	49711946	0.126	0.01355	2	119	367	0	0	0	1	0	1	0	0	0	0	0	0	1			-0.106987
AX-116109875	1	49715840	0.1379	0.01989	3	128	355	0	0	0	10	0	10	0	0	0	0	0	0	7			-0.107969
AX-116109879	1	49729211	0.127	0.06345	3	119	370	0	1	0	1	0	1	0	0	0	0	0	0	1			-0.0905332
AX-116109883	1	49741871	0.1273	0.04305	3	119	369	0	0	0	1	0	1	0	0	0	0	0	0	1			-0.0908565
AX-116109899	1	49794945	0.1443	0.5823	8	126	358	0	1	0	1	0	1	0	0	0	0	0	0	1			-0.0369676
AX-116109900	1	49795580	0.02273	1	0	22	462	0	1	0	4	0	4	0	0	0	0	0	0	4			-0.0232558
AX-116109904	1	49807227	0.02041	1	0	20	470	0	1	0	2	0	2	0	0	0	0	0	0	2			-0.0208333
AX-116699954	1	49827077	0.1253	0.06192	3	117	371	0	1	0	1	0	0	0	0	0	1	0	0	1			-0.0874244
AX-116109912	1	49846385	0.01738	1	0	17	472	1	0	0	1	0	1	0	0	0	0	0	0	1			-0.0176899
AX-116109914	1	49855061	0.1453	0.47	8	127	357	0	0	0	1	0	1	0	0	0	0	0	0	1			-0.0391226
AX-116109918	1	49865329	0.02143	1	0	21	469	0	1	0	4	0	4	0	0	0	0	0	0	4			-0.0218978
AX-116109923	1	49880600	0.1449	0.4707	8	126	356	0	0	0	1	0	1	0	0	0	0	0	0	1			-0.0376819
AX-116109926	1	49894724	0.1475	0.4702	8	128	352	0	0	0	1	0	1	0	0	0	0	0	0	1			-0.042735
AX-116109929	1	49902612	0.1442	0.5812	8	125	356	0	1	0	1	0	1	0	0	0	0	0	0	1			-0.0358677
AX-116109931	1	49906071	0.01738	1	0	17	472	0	1	0	2	0	2	0	0	0	0	0	0	2			-0.0176899
AX-116109932	1	49909680	0.1431	0.5805	8	124	357	0	0	0	1	0	1	0	0	0	0	0	0	1			-0.0336856
AX-116699960	1	49913569	0.1522	0.3757	8	131	344	0	1	0	4	0	4	0	0	0	0	0	0	4			-0.0511076
AX-116109936	1	49928857	0.0124	1	0	12	472	0	0	1	4	0	4	0	0	0	0	0	0	3			-0.0125523
AX-116109958	1	49983845	0.02049	1	0	20	468	0	0	0	2	0	2	0	0	0	0	0	0	2			-0.0209205
AX-116662856	1	49995943	0.4239	0.0948	78	256	152	0	0	0	1	0	0	0	0	1	0	0	0	1			-0.0785021
AX-116109979	1	50062523	0.0184	1	0	18	471	0	1	0	1	0	1	0	0	0	0	0	0	1			-0.01875
AX-116109987	1	50099947	0.0216	1	0	21	465	0	0	1	6	0	6	0	0	0	0	0	0	5			-0.022082
AX-116109988	1	50101544	0.01833	1	0	18	473	0	0	1	1	0	1	0	0	0	0	0	0	1			-0.0186722
AX-116110002	1	50143265	0.1433	0.581	8	125	359	0	0	0	1	0	1	0	0	0	0	0	0	1			-0.0348048
AX-116110007	1	50157280	0.01848	1	0	18	469	0	1	0	1	0	1	0	0	0	0	0	0	1			-0.0188285
AX-116699972	1	50197952	0.02347	1	0	23	467	0	1	1	6	0	6	0	0	0	0	0	0	6			-0.0240334
AX-116110027	1	50213245	0.1433	0.581	8	125	359	0	1	1	1	0	1	0	0	0	0	0	0	1			-0.0348048
AX-116110028	1	50223339	0.1455	0.4701	8	126	354	0	1	0	1	0	1	0	0	0	0	0	0	1			-0.0384031
AX-116110030	1	50227328	0.1449	0.4707	8	126	356	0	0	1	2	0	2	0	0	0	0	0	0	1			-0.0376819
AX-116662863	1	50266066	0.01833	1	0	18	473	0	1	1	1	0	1	0	0	0	0	0	0	1			-0.0186722
AX-116110052	1	50305388	0.3045	0.2863	40	219	232	0	1	0	1	0	0	0	0	1	0	0	0	1			-0.0530857
AX-116110070	1	50412005	0.4114	0.1619	75	254	162	1	0	0	2	0	0	0	0	0	2	0	0	1			-0.0681592
AX-116699985	1	50459167	0.4096	0.0931	73	257	162	0	0	1	1	1	0	0	0	0	0	0	0	1			-0.0800579
AX-116110094	1	50483336	0.03527	1	0	34	448	0	0	1	15	0	15	0	0	0	0	0	0	14			-0.0365591
AX-116110114	1	50558605	0.2934	0.38	37	210	237	0	0	0	1	0	1	0	0	0	0	0	0	1			-0.0464542
AX-116110119	1	50576945	0.01829	1	0	18	474	0	0	1	1	0	1	0	0	0	0	0	0	1			-0.0186335
AX-116110136	1	50639981	0.01829	1	0	18	474	0	1	0	1	0	1	0	0	0	0	0	0	1			-0.0186335
AX-116110147	1	50678219	0.0184	1	0	18	471	0	1	0	1	0	1	0	0	0	0	0	0	1			-0.01875
AX-116655651	1	50806020	0.4283	0.09591	80	258	150	0	0	0	19	0	11	7	0	0	1	0	0	6			-0.0795905
AX-116110183	1	50812400	0.01837	1	0	18	472	0	0	0	1	0	1	0	0	0	0	0	0	1			-0.018711
AX-116110198	1	50852573	0.01833	1	0	18	473	0	0	0	1	0	1	0	0	0	0	0	0	1			-0.0186722
AX-116110203	1	50869482	0.126	0.06235	3	118	371	1	0	1	1	0	1	0	0	0	0	0	0	1			-0.0888222
AX-116655653	1	50886943	0.4353	0.02704	80	264	143	0	1	0	1	0	1	0	0	0	0	0	0	1			-0.102642
AX-116110225	1	50951181	0.01829	1	0	18	474	0	1	0	1	0	1	0	0	0	0	0	0	1			-0.0186335
AX-116700012	1	50958294	0.01829	1	0	18	474	0	1	0	1	0	1	0	0	0	0	0	0	1			-0.0186335
AX-116110229	1	50963561	0.01951	1	0	19	468	0	1	0	1	0	1	0	0	0	0	0	0	1			-0.0198953
AX-116110231	1	50967463	0.01833	1	0	18	473	0	1	0	1	0	1	0	0	0	0	0	0	1			-0.0186722
AX-116110234	1	50977451	0.01837	1	0	18	472	0	1	0	1	0	1	0	0	0	0	0	0	1			-0.018711
AX-116110235	1	50981167	0.01935	1	0	19	472	0	0	0	2	0	2	0	0	0	0	0	0	2			-0.01973
AX-116700014	1	50986079	0.01939	1	0	19	471	0	1	0	1	0	1	0	0	0	0	0	0	1			-0.0197711
AX-116110246	1	51015141	0.01833	1	0	18	473	0	0	0	1	0	1	0	0	0	0	0	0	1			-0.0186722
AX-116110250	1	51045311	0.02045	1	0	20	469	0	0	1	3	0	3	0	0	0	0	0	0	3			-0.0208768
AX-116110252	1	51051132	0.01837	1	0	18	472	0	1	0	1	0	1	0	0	0	0	0	0	1			-0.018711
AX-116110254	1	51058029	0.02033	1	0	20	472	0	0	0	3	0	3	0	0	0	0	0	0	3			-0.0207469
AX-116662874	1	51111965	0.01731	1	0	17	474	0	0	0	5	0	5	0	0	0	0	0	0	2			-0.0176166
AX-116110269	1	51116761	0.01833	1	0	18	473	0	0	0	1	0	1	0	0	0	0	0	0	1			-0.0186722
AX-116700029	1	51153355	0.01829	1	0	18	474	0	0	0	1	0	1	0	0	0	0	0	0	1			-0.0186335
AX-116110281	1	51173536	0.01959	1	0	19	466	0	0	0	2	0	2	0	0	0	0	0	0	2			-0.019979
AX-116700035	1	51245313	0.4296	0.09699	81	259	150	0	1	0	2	0	1	0	0	1	0	0	0	2			-0.0785293
AX-116110307	1	51266522	0.01829	1	0	18	474	0	0	0	1	0	1	0	0	0	0	0	0	1			-0.0186335
AX-116110312	1	51296079	0.1426	0.5806	8	124	359	0	0	1	1	0	1	0	0	0	0	0	0	1			-0.0329827
AX-116110318	1	51317168	0.3089	0.1696	40	224	228	0	0	0	1	0	1	0	0	0	0	0	0	1			-0.0662539
AX-116700040	1	51326758	0.1427	0.5804	8	123	356	0	0	0	1	0	1	0	0	0	0	0	0	1			-0.0321975
AX-116110334	1	51369453	0.01837	1	0	18	472	0	0	0	1	0	1	0	0	0	0	0	0	1			-0.018711
AX-116110341	1	51391694	0.2888	0.5831	38	207	245	0	0	0	5	0	2	2	1	0	0	0	0	5			-0.0284359
AX-116110346	1	51430148	0.3023	0.08537	36	223	229	0	0	0	2	0	2	0	0	0	0	0	0	2			-0.0833918
AX-116110350	1	51447222	0.01829	1	0	18	474	0	1	1	1	0	1	0	0	0	0	0	0	1			-0.0186335
AX-116110374	1	51540055	0.4289	0.09741	81	260	151	0	0	0	1	0	1	0	0	0	0	0	0	1			-0.0787472
AX-116647569	1	51628282	0.3221	3.247e-05	71	173	245	0	0	0	37	0	0	4	2	17	14	0	0	15			0.189859
AX-116110397	1	51639536	0.1439	0.5811	8	125	357	0	0	0	1	0	1	0	0	0	0	0	0	1			-0.0355117
AX-116110398	1	51643696	0.01829	1	0	18	474	0	0	0	1	0	1	0	0	0	0	0	0	1			-0.0186335
AX-116110403	1	51662461	0.002033	1	0	2	490	0	1	0	1	0	1	0	0	0	0	0	0	1			-0.00203666
AX-116110406	1	51673925	0.02347	1	0	23	467	0	0	0	6	0	6	0	0	0	0	0	0	3			-0.0240334
AX-116110413	1	51695745	0.1433	0.581	8	125	359	0	1	1	1	0	1	0	0	0	0	0	0	1			-0.0348048
AX-116110414	1	51699215	0.1474	0.4694	8	127	350	0	0	1	1	0	1	0	0	0	0	0	0	1			-0.041679
AX-116110420	1	51716087	0.1534	0.295	8	134	347	0	0	1	5	0	5	0	0	0	0	0	0	3			-0.0551691
AX-116110426	1	51731532	0.15	0.3745	8	128	344	0	0	1	6	0	6	0	0	0	0	0	0	4			-0.0457516
AX-116110427	1	51732994	0.1436	0.581	8	125	358	0	0	1	1	0	1	0	0	0	0	0	0	1			-0.0351574
AX-116110433	1	51750397	0.1445	0.3573	7	127	354	0	1	1	1	0	1	0	0	0	0	0	0	1			-0.052805
AX-116110453	1	51825466	0.1497	0.3748	8	128	345	0	0	0	1	0	1	0	0	0	0	0	0	1			-0.0453681
AX-116110457	1	51836683	0.4238	0.06489	78	261	153	0	0	0	1	1	0	0	0	0	0	0	0	1			-0.0862167
AX-116110471	1	51874822	0.1445	0.5814	8	125	355	0	0	0	1	0	1	0	0	0	0	0	0	1			-0.0362254
AX-116110479	1	51898688	0.1456	0.4699	8	127	356	0	0	0	2	0	2	0	0	0	0	0	0	2			-0.0394826
AX-116700070	1	51916642	0.1443	0.5823	8	126	358	0	0	0	2	0	2	0	0	0	0	0	0	2			-0.0369676
AX-116700072	1	51926422	0.2921	0.2247	35	211	235	0	0	1	4	0	4	0	0	0	0	0	0	3			-0.0607282
AX-116110492	1	51941968	0.1433	0.581	8	125	359	0	0	0	1	0	1	0	0	0	0	0	0	1			-0.0348048
AX-116700077	1	51965076	0.1434	0.3557	7	126	355	0	0	1	1	0	1	0	0	0	0	0	0	1			-0.0507177
AX-116110511	1	52005280	0.1446	0.5825	8	126	357	0	0	0	2	0	2	0	0	0	0	0	0	2			-0.0373239
AX-116110537	1	52084498	0.2894	0.2685	35	209	238	0	0	1	8	0	1	1	0	0	6	0	0	3			-0.0542134
AX-116110557	1	52149871	0.1461	0.5813	8	124	347	0	0	0	6	0	6	0	0	0	0	0	0	6			-0.0373035
AX-116110561	1	52158552	0.1433	0.581	8	125	359	0	0	0	1	0	1	0	0	0	0	0	0	1			-0.0348048
AX-116110564	1	52168523	0.1459	0.4697	8	127	355	0	1	0	1	0	1	0	0	0	0	0	0	1			-0.0398443
AX-116110571	1	52190204	0.1496	0.3745	8	130	350	0	0	0	4	0	4	0	0	0	0	0	0	3			-0.0470375
AX-116110573	1	52195067	0.1439	0.5811	8	125	357	0	0	0	1	0	1	0	0	0	0	0	0	1			-0.0355117
AX-116662894	1	52284040	0.126	0.06235	3	118	371	0	0	0	1	0	1	0	0	0	0	0	0	1			-0.0888222
AX-116110602	1	52297847	0.1445	0.5814	8	125	355	0	1	0	1	0	1	0	0	0	0	0	0	1			-0.0362254
AX-116700098	1	52317162	0.001016	1	0	1	491	0	0	0	1	0	1	0	0	0	0	0	0	1		ADIhet	-0.00101729
AX-116110606	1	52319957	0.1453	0.47	8	127	357	0	0	0	3	0	3	0	0	0	0	0	0	3			-0.0391226
AX-116110607	1	52321663	0.1449	0.4707	8	126	356	0	1	0	1	0	1	0	0	0	0	0	0	1			-0.0376819
AX-116110608	1	52324976	0.1443	0.5805	8	124	353	0	0	0	2	0	2	0	0	0	0	0	0	2			-0.0351119
AX-116110640	1	52423802	0.1496	0.3745	8	130	350	0	0	1	4	0	4	0	0	0	0	0	0	4			-0.0470375
AX-116110641	1	52427717	0.1433	0.581	8	125	359	0	0	0	1	0	1	0	0	0	0	0	0	1			-0.0348048
AX-116700102	1	52454154	0.1455	0.4701	8	126	354	0	0	0	2	0	2	0	0	0	0	0	0	2			-0.0384031
AX-116110659	1	52477990	0.1446	0.5825	8	126	357	0	0	1	2	0	2	0	0	0	0	0	0	2			-0.0373239
AX-116662898	1	52528119	0.2159	9.155e-08	44	124	323	1	0	1	64	1	14	22	3	3	21	0	0	22			0.254055
AX-116110696	1	52578815	0.1469	0.47	8	128	354	0	0	1	1	0	1	0	0	0	0	0	0	1			-0.0419989
AX-116110721	1	52651108	0.1446	0.5825	8	126	357	0	0	0	2	0	2	0	0	0	0	0	0	2			-0.0373239
AX-116110726	1	52669698	0.1479	0.2758	7	128	345	0	1	0	1	0	1	0	0	0	0	0	0	1			-0.0578877
AX-116110729	1	52678671	0.1443	0.5823	8	126	358	0	0	0	2	0	2	0	0	0	0	0	0	2			-0.0369676
AX-116110738	1	52717397	0.1436	0.581	8	125	358	0	0	1	1	0	1	0	0	0	0	0	0	1			-0.0351574
AX-116110741	1	52734687	0.1433	0.581	8	125	359	0	0	0	1	0	1	0	0	0	0	0	0	1			-0.0348048
AX-116110742	1	52735464	0.1439	0.5811	8	125	357	0	0	0	1	0	1	0	0	0	0	0	0	1			-0.0355117
AX-116110743	1	52741159	0.1436	0.581	8	125	358	0	0	0	1	0	1	0	0	0	0	0	0	1			-0.0351574
AX-116110745	1	52744454	0.1433	0.581	8	125	359	0	1	0	1	0	1	0	0	0	0	0	0	1			-0.0348048
AX-116110746	1	52747227	0.1443	0.5823	8	126	358	0	1	0	2	0	2	0	0	0	0	0	0	1			-0.0369676
AX-116110751	1	52760044	0.1455	0.4701	8	126	354	0	0	1	1	0	1	0	0	0	0	0	0	1			-0.0384031
AX-116110764	1	52794884	0.1433	0.581	8	125	359	0	1	1	1	0	1	0	0	0	0	0	0	1			-0.0348048
AX-116110785	1	52865852	0.1415	0.5811	8	123	360	0	0	1	3	0	3	0	0	0	0	0	0	1			-0.0307996
AX-116110789	1	52874674	0.1468	0.4695	8	127	352	0	0	1	3	0	3	0	0	0	0	0	0	3			-0.0409398
AX-116110800	1	52912285	0.1433	0.581	8	125	359	0	0	1	1	0	1	0	0	0	0	0	0	1			-0.0348048
AX-116110822	1	52970390	0.1609	0.0283	6	145	337	0	0	0	1	0	1	0	0	0	0	0	0	1			-0.100612
AX-116110827	1	52990063	0.002033	1	0	2	490	0	0	0	2	0	2	0	0	0	0	0	0	2		ADIhet	-0.00203666
AX-116110837	1	53020062	0.001018	1	0	1	490	0	0	0	1	0	1	0	0	0	0	0	0	1		ADIhet	-0.00101937
AX-116110855	1	53043187	0.2719	0.6495	34	199	258	1	0	0	1	1	0	0	0	0	0	0	0	1			-0.02364
AX-116110862	1	53063334	0.3528	0.0007471	78	189	222	0	1	1	56	0	0	29	3	14	10	0	0	18			0.153596
AX-116110863	1	53065328	0.3522	0.00104	77	189	221	0	0	1	55	0	0	29	3	13	10	0	0	18			0.149455
AX-116110867	1	53076198	0.1412	0.4501	7	121	350	0	0	1	2	0	2	0	0	0	0	0	0	1			-0.0436775
AX-116662903	1	53078253	0.3008	0.0001629	27	242	223	0	0	1	2	0	2	0	0	0	0	0	0	2			-0.169312
AX-116110886	1	53145254	0.1452	0.4704	8	126	355	0	0	1	1	0	1	0	0	0	0	0	0	1			-0.0380416
AX-116110846	1	53158066	0.138	0.1273	5	125	359	1	0	1	1	0	1	0	0	0	0	0	0	1			-0.0742059
AX-116110845	1	53161381	0.2876	0.4433	37	209	246	0	0	1	1	0	1	0	0	0	0	0	0	1			-0.0366614
AX-116110912	1	53283728	0.2739	0.7342	35	199	257	0	0	0	1	0	1	0	0	0	0	0	0	1			-0.0188793
AX-116700143	1	53296141	0.1446	0.5825	8	126	357	0	1	1	1	0	1	0	0	0	0	0	0	1			-0.0373239
AX-116700145	1	53323620	0.1461	0.4696	8	126	352	0	0	0	1	0	1	0	0	0	0	0	0	1			-0.0391312
AX-116110927	1	53339664	0.2724	0.8201	35	197	258	0	1	0	1	0	1	0	0	0	0	0	0	1			-0.0141251
AX-116110934	1	53356444	0.2803	0.5019	35	203	249	0	1	0	3	0	3	0	0	0	0	0	0	3			-0.033176
AX-116700149	1	53368605	0.1433	0.581	8	125	359	0	0	1	1	0	1	0	0	0	0	0	0	1			-0.0348048
AX-116110959	1	53465164	0.2722	0.7313	34	196	255	0	0	0	1	0	1	0	0	0	0	0	0	1			-0.0200446
AX-116110984	1	53568671	0.1465	0.2764	7	129	352	0	0	1	5	0	5	0	0	0	0	0	0	4			-0.0569598
AX-116110988	1	53578922	0.1263	0.06241	3	118	370	0	0	1	1	0	1	0	0	0	0	0	0	1			-0.089142
AX-116110989	1	53589285	0.1304	0.04247	3	120	360	0	0	1	1	0	1	0	0	0	0	0	0	1			-0.0952381
AX-116110991	1	53612762	0.2739	0.7342	35	199	257	0	0	1	1	0	1	0	0	0	0	0	0	1			-0.0188793
AX-116645134	1	53645076	0.1442	0.3571	7	127	355	0	0	1	3	0	3	0	0	0	0	0	0	3			-0.0524416
AX-116645137	1	53656998	0.1433	0.581	8	125	359	0	0	1	1	0	1	0	0	0	0	0	0	1			-0.0348048
AX-116111002	1	53661129	0.2723	0.9089	35	193	255	0	0	1	1	0	1	0	0	0	0	0	0	1			-0.008378
AX-116111008	1	53689387	0.147	0.4692	8	126	349	0	1	1	1	0	1	0	0	0	0	0	0	1			-0.0402366
AX-116111015	1	53713897	0.1451	0.5817	8	125	353	0	0	1	9	0	4	0	1	4	0	0	0	5			-0.036946
AX-116111019	1	53725794	0.2755	0.7341	35	200	255	0	0	0	1	0	1	0	0	0	0	0	0	1			-0.0224309
AX-116111021	1	53734988	0.1291	0.04249	3	120	365	0	0	0	1	0	1	0	0	0	0	0	0	1			-0.0935574
AX-116700169	1	53744146	0.1433	0.581	8	125	359	0	0	0	1	0	1	0	0	0	0	0	0	1			-0.0348048
AX-116111036	1	53799298	0.2724	0.6492	34	199	257	1	0	0	1	0	1	0	0	0	0	0	0	1			-0.0244207
AX-116111045	1	53826692	0.1276	0.0001616	0	125	365	1	0	1	1	0	1	0	0	0	0	0	0	1			-0.146199
AX-116700185	1	53900794	0.02053	1	0	20	467	0	0	0	2	0	2	0	0	0	0	0	0	2			-0.0209644
AX-116111061	1	53904300	0.2713	0.65	34	199	259	0	0	0	1	1	0	0	0	0	0	0	0	1			-0.0228637
AX-116111069	1	53925210	0.2755	0.7341	35	200	255	0	0	0	2	0	2	0	0	0	0	0	0	2			-0.0224309
AX-116111077	1	53955533	0.1424	0.1935	6	127	355	0	0	0	3	0	3	0	0	0	0	0	0	3			-0.0654014
AX-116111079	1	53967299	0.1515	0.3753	8	131	346	0	0	0	5	0	5	0	0	0	0	0	0	3			-0.0503302
AX-116111082	1	53986804	0.2725	0.6494	34	198	256	0	0	1	1	0	1	0	0	0	0	0	0	1			-0.0232341
AX-116111118	1	54118511	0.2773	0.4979	34	201	250	0	1	1	2	0	2	0	0	0	0	0	0	2			-0.0339451
AX-116700189	1	54121463	0.2802	0.5017	35	204	250	0	1	1	2	0	2	0	0	0	0	0	0	2			-0.0342983
AX-116111134	1	54164477	0.09156	0.02416	0	89	397	0	1	1	4	0	4	0	0	0	0	0	0	4			-0.100793
AX-116111164	1	54334444	0.1545	0.02324	5	142	345	0	0	1	1	0	1	0	0	0	0	0	0	1			-0.104884
AX-116111174	1	54385100	0.2346	0.002424	15	199	274	0	0	1	1	0	1	0	0	0	0	0	0	1			-0.135395
AX-116111182	1	54405038	0.2165	0.7908	24	165	303	0	0	1	1	0	1	0	0	0	0	0	0	1			0.0113443
AX-116111192	1	54455507	0.228	0.003016	14	195	280	0	0	1	1	0	1	0	0	0	0	0	0	1			-0.132718
AX-116111197	1	54471009	0.1459	0.7184	9	125	356	0	0	1	4	0	2	0	1	1	0	0	0	4			-0.0234688
AX-116111212	1	54520483	0.1474	0.4694	8	127	350	0	1	1	2	0	2	0	0	0	0	0	0	2			-0.041679
AX-116111231	1	54585779	0.08673	0.03913	0	85	405	0	1	0	1	0	1	0	0	0	0	0	0	1			-0.0949721
AX-116700218	1	54663718	0.1458	0.1444	6	128	346	0	1	0	2	0	1	0	1	0	0	0	0	2			-0.0703833
AX-116111259	1	54675505	0.2883	0.3776	36	210	243	0	1	0	1	0	1	0	0	0	0	0	0	1			-0.046405
AX-116111264	1	54690207	0.1595	0.02867	6	144	339	0	0	0	2	0	2	0	0	0	0	0	0	2			-0.0982594
AX-116111276	1	54804696	0.2322	0.003468	15	198	278	0	1	0	3	0	3	0	0	0	0	0	0	3			-0.131021
AX-116111293	1	54824251	0.2291	0.006908	15	195	281	0	1	0	1	0	1	0	0	0	0	0	0	1			-0.124262
AX-116111291	1	54828910	0.2298	0.002945	14	194	275	0	0	0	1	0	1	0	0	0	0	0	0	1			-0.134627
AX-116111290	1	54838157	0.2291	0.006908	15	195	281	0	0	0	1	0	1	0	0	0	0	0	0	1			-0.124262
AX-116111282	1	54866079	0.2287	0.006908	15	195	282	0	1	0	1	0	1	0	0	0	0	0	0	1			-0.123584
AX-116111278	1	54877230	0.2291	0.006908	15	195	281	0	0	0	1	0	1	0	0	0	0	0	0	1			-0.124262
AX-116111305	1	54941084	0.2287	0.006908	15	195	282	0	1	1	2	0	2	0	0	0	0	0	0	2			-0.123584
AX-116111310	1	54957751	0.2281	0.006907	15	194	282	0	0	1	1	0	1	0	0	0	0	0	0	1			-0.122008
AX-116111312	1	54962005	0.2301	0.004955	15	195	279	0	1	1	1	0	1	0	0	0	0	0	0	1			-0.125631
AX-116111317	1	54984471	0.1555	0.05675	6	141	345	0	1	1	1	0	1	0	0	0	0	0	0	1			-0.0912437
AX-116111324	1	55015886	0.153	3.511e-06	0	146	331	0	0	1	2	0	2	0	0	0	0	0	0	1			-0.180693
AX-116111330	1	55030470	0.2362	0.001703	15	201	273	0	0	1	4	0	4	0	0	0	0	0	0	4			-0.139206
AX-116111340	1	55063674	0.1469	0.4693	8	125	347	0	0	0	2	0	2	0	0	0	0	0	0	2			-0.03915
AX-116111355	1	55111767	0.2306	0.004887	15	196	279	0	0	0	2	0	2	0	0	0	0	0	0	2			-0.127204
AX-116111356	1	55112839	0.2331	0.003434	15	197	275	0	0	0	5	0	5	0	0	0	0	0	0	3			-0.131563
AX-116111360	1	55126669	0.3821	3.738e-05	50	276	166	0	0	0	1	0	1	0	0	0	0	0	0	1			-0.18799
AX-116700249	1	55154315	0.1584	0.03998	6	142	338	0	0	0	2	0	2	0	0	0	0	0	0	2			-0.0956721
AX-116111395	1	55248299	0.3867	2.584e-05	51	277	162	0	1	0	1	0	0	1	0	0	0	0	0	1			-0.191769
AX-116111407	1	55286733	0.1551	0.05628	6	140	344	0	0	1	1	0	1	0	0	0	0	0	0	1			-0.0901348
AX-116111411	1	55305575	0.2398	0.2176	23	189	278	0	0	1	2	0	1	0	1	0	0	0	0	2			-0.0579466
AX-116700259	1	55309445	0.2381	0.4526	24	182	277	0	1	1	17	0	10	0	7	0	0	0	0	7			-0.038587
AX-116111412	1	55309566	0.146	0.2763	7	127	349	0	1	1	8	0	4	0	1	3	0	0	0	5			-0.0546486
AX-116111416	1	55344790	0.08673	0.03913	0	85	405	0	0	0	2	0	2	0	0	0	0	0	0	2			-0.0949721
AX-116111466	1	55356429	0.1581	0.009724	20	113	351	0	1	0	27	0	0	0	1	5	21	0	0	9			0.122788
AX-116111463	1	55370077	0.2276	0.00695	15	194	283	0	0	0	1	0	1	0	0	0	0	0	0	1			-0.121335
AX-116111460	1	55377879	0.2296	0.006918	15	195	280	0	0	0	1	0	1	0	0	0	0	0	0	1			-0.124945
AX-116111458	1	55381615	0.1581	0.04002	6	142	339	0	0	0	2	0	0	0	2	0	0	0	0	1			-0.0952487
AX-116111457	1	55385079	0.2301	0.004955	15	195	279	0	0	0	2	0	2	0	0	0	0	0	0	1			-0.125631
AX-116111435	1	55457996	0.2295	0.006836	15	194	279	0	0	0	1	0	1	0	0	0	0	0	0	1			-0.12405
AX-116111433	1	55463250	0.2274	0.004242	14	193	279	0	0	0	1	0	1	0	0	0	0	0	0	1			-0.130294
AX-116111476	1	55521100	0.2297	0.004951	15	196	281	0	1	0	2	0	2	0	0	0	0	0	0	2			-0.125832
AX-116111480	1	55542713	0.3773	0.0002137	49	265	167	0	0	0	4	0	4	0	0	0	0	0	0	2			-0.172432
AX-116111484	1	55555148	0.385	2.397e-05	50	275	162	0	0	0	2	0	2	0	0	0	0	0	0	1			-0.192432
AX-116111487	1	55563142	0.2291	0.006908	15	195	281	0	0	0	2	0	2	0	0	0	0	0	0	2			-0.124262
AX-116700279	1	55597424	0.2276	0.00695	15	194	283	0	0	0	1	0	1	0	0	0	0	0	0	1			-0.121335
AX-116111500	1	55614273	0.2265	0.001793	13	196	281	0	0	0	1	0	1	0	0	0	0	0	0	1			-0.141458
AX-116111508	1	55636128	0.2287	0.006908	15	195	282	0	0	0	1	0	1	0	0	0	0	0	0	1			-0.123584
AX-116111513	1	55649518	0.2281	0.0148	16	192	283	0	1	0	1	0	0	1	0	0	0	0	0	1			-0.110441
AX-116111518	1	55662717	0.2405	0.0006281	14	201	261	0	0	0	7	0	7	0	0	0	0	0	0	4			-0.155738
AX-116700281	1	55674765	0.2255	0.004335	14	193	283	0	1	1	1	0	0	0	0	0	0	1	0	1			-0.127585
AX-116111522	1	55678007	0.2251	0.002544	13	191	278	0	0	1	2	0	1	1	0	0	0	0	0	2			-0.135874
AX-116111548	1	55753785	0.2301	0.004915	15	196	280	0	0	0	1	0	1	0	0	0	0	0	0	1			-0.126516
AX-116111555	1	55773106	0.2744	0.9099	36	198	258	0	0	0	1	0	1	0	0	0	0	0	0	1			-0.0106443
AX-116111561	1	55795449	0.2301	0.004955	15	195	279	0	1	0	2	0	2	0	0	0	0	0	0	2			-0.125631
AX-116111565	1	55814469	0.2286	0.006874	15	194	281	0	0	0	1	0	1	0	0	0	0	0	0	1			-0.122685
AX-116700289	1	55832600	0.2308	0.006759	15	193	275	0	0	0	1	0	1	0	0	0	0	0	0	1			-0.125229
AX-116111577	1	55855306	0.2291	0.006908	15	195	281	0	0	0	2	0	2	0	0	0	0	0	0	2			-0.124262
AX-116700297	1	55965649	0.2276	0.00695	15	194	283	0	0	0	1	0	1	0	0	0	0	0	0	1			-0.121335
AX-116111606	1	55971553	0.2256	0.009677	15	192	285	1	0	0	1	0	0	0	0	1	0	0	0	1			-0.116833
AX-116111611	1	55985417	0.2301	0.004915	15	196	280	0	0	1	2	0	2	0	0	0	0	0	0	2			-0.126516
AX-116111613	1	55990329	0.1582	0.0402	6	143	341	0	0	0	1	0	1	0	0	0	0	0	0	1			-0.095914
AX-116111624	1	56019330	0.00102	1	0	1	489	0	0	0	1	0	1	0	0	0	0	0	0	1			-0.00102145
AX-116700301	1	56067656	0.2296	0.006918	15	195	280	0	0	1	1	0	1	0	0	0	0	0	0	1			-0.124945
AX-116111653	1	56110333	0.2271	0.009649	15	193	283	0	1	0	1	0	0	1	0	0	0	0	0	1			-0.119753
AX-116700304	1	56136429	0.2276	0.00695	15	194	283	0	0	0	1	0	1	0	0	0	0	0	0	1			-0.121335
AX-116111674	1	56172808	0.1667	7.544e-97	82	0	410	0	0	0	157	0	0	63	15	14	65	0	0	19	ADO		1
AX-116111681	1	56194376	0.08435	0.03797	0	83	409	0	0	0	1	0	1	0	0	0	0	0	0	1			-0.0921199
AX-116111689	1	56222071	0.3585	1	63	226	202	0	1	0	1	1	0	0	0	0	0	0	0	1			-0.000775613
AX-116111711	1	56285588	0.2332	0.003455	15	199	277	0	0	0	2	0	2	0	0	0	0	0	0	1			-0.133272
AX-116111731	1	56366329	0.2281	0.006907	15	194	282	0	1	0	1	0	1	0	0	0	0	0	0	1			-0.122008
AX-116111737	1	56382524	0.3816	0.0001215	51	272	167	0	0	0	4	0	0	3	0	1	0	0	0	3			-0.176118
AX-116111783	1	56515587	0.2312	0.004905	15	197	279	0	0	1	1	0	1	0	0	0	0	0	0	1			-0.128769
AX-116111796	1	56562763	0.2276	0.00702	15	193	282	0	0	1	1	0	1	0	0	0	0	0	0	1			-0.120425
AX-116111797	1	56563956	0.3582	1	63	225	202	0	0	1	1	1	0	0	0	0	0	0	0	1			0.00126371
AX-116111805	1	56666364	0.2846	0.4392	36	208	248	0	0	1	1	0	1	0	0	0	0	0	0	1			-0.0383117
AX-116700336	1	56690562	0.08469	0.03795	0	83	407	0	1	1	1	0	1	0	0	0	0	0	0	1			-0.0925307
AX-116662967	1	56780388	0.09446	0.1779	7	78	402	0	0	1	16	0	3	4	0	2	7	0	0	7			0.0637385
AX-116111825	1	56799094	0.1667	7.544e-97	82	0	410	0	0	1	157	0	0	63	15	14	65	0	0	19	ADO		1
AX-116700356	1	56874594	0.2301	0.004915	15	196	280	0	0	1	1	0	1	0	0	0	0	0	0	1			-0.126516
AX-116111859	1	56901608	0.2342	0.005586	16	198	277	0	0	1	2	0	2	0	0	0	0	0	0	2			-0.124167
AX-116111860	1	56903900	0.2352	0.002396	15	200	274	0	0	1	4	0	4	0	0	0	0	0	0	2			-0.136945
AX-116111863	1	56914366	0.1551	0.1655	16	120	354	0	0	1	20	0	0	2	0	4	14	0	0	5			0.0655988
AX-116700360	1	56930537	0.1542	0.7278	10	129	344	0	0	1	6	0	5	0	0	1	0	0	0	5			-0.0236665
AX-116111877	1	56946016	0.2806	0.3703	34	207	249	0	0	1	7	0	5	0	0	1	1	0	0	3			-0.0463443
AX-116111881	1	56957814	0.2336	0.007655	16	196	276	0	0	1	1	0	1	0	0	0	0	0	0	1			-0.121681
AX-116111885	1	56972489	0.2316	0.004911	15	197	278	0	0	1	1	0	1	0	0	0	0	0	0	1			-0.129462
AX-116700363	1	56982641	0.148	0.4716	8	129	353	0	1	1	1	0	1	0	0	0	0	0	0	1			-0.0441462
AX-116111892	1	56992737	0.2355	0.0024	15	198	271	0	1	1	2	0	2	0	0	0	0	0	0	2			-0.135989
AX-116111865	1	57007124	0.1529	0.4865	9	130	345	0	0	1	4	0	4	0	0	0	0	0	0	4			-0.036915
AX-116655443	1	57064590	0.2331	0.007691	16	196	277	0	0	1	1	0	1	0	0	0	0	0	0	1			-0.120982
AX-116662973	1	57069421	0.2317	0.007865	16	196	280	0	0	1	1	0	1	0	0	0	0	0	0	1			-0.118908
AX-116111934	1	57220449	0.2316	0.01062	16	194	278	0	0	1	1	0	1	0	0	0	0	0	0	1			-0.117074
AX-116111943	1	57262864	0.2342	0.007698	16	197	276	0	0	1	2	0	2	0	0	0	0	0	0	2			-0.123279
AX-116111958	1	57316578	0.1471	6.373e-06	0	143	343	0	0	0	1	0	1	0	0	0	0	0	0	1			-0.172497
AX-116111968	1	57363966	0.1545	0.05631	6	140	346	0	0	0	1	0	1	0	0	0	0	0	0	1			-0.0893219
AX-116111969	1	57367185	0.3643	0.9223	64	229	197	0	0	0	1	1	0	0	0	0	0	0	0	1			-0.00903283
AX-116700393	1	57383862	0.2301	0.004955	15	195	279	0	0	0	1	0	1	0	0	0	0	0	0	1			-0.125631
AX-116111975	1	57399350	0.2347	0.005539	16	198	276	0	0	0	1	0	1	0	0	0	0	0	0	1			-0.12487
AX-116111982	1	57463463	0.2341	0.00763	16	196	275	0	1	0	1	0	1	0	0	0	0	0	0	1			-0.122384
AX-116700401	1	57571682	0.2316	0.01068	16	195	279	0	1	0	1	0	1	0	0	0	0	0	0	1			-0.117995
AX-116112024	1	57600933	0.1427	0.3553	7	125	355	0	1	0	1	0	1	0	0	0	0	0	0	1			-0.0489812
AX-116700406	1	57625439	0.149	0.5955	9	128	353	0	0	0	2	0	2	0	0	0	0	0	0	2			-0.0301895
AX-116112053	1	57722601	0.08866	0.02372	0	86	399	0	0	0	4	0	4	0	0	0	0	0	0	3			-0.0972851
AX-116112066	1	57761215	0.1496	0.5952	9	128	351	0	0	1	1	0	1	0	0	0	0	0	0	1			-0.0309292
AX-116112080	1	57799254	0.1497	0.5953	9	129	353	0	0	0	3	0	3	0	0	0	0	0	0	2			-0.032042
AX-116112092	1	57837154	0.3865	1.108e-05	50	278	161	0	1	1	1	0	1	0	0	0	0	0	0	1			-0.198783
AX-116112094	1	57843743	0.2312	0.01069	16	195	280	0	0	0	1	0	1	0	0	0	0	0	0	1			-0.117309
AX-116112095	1	57859138	0.1667	7.544e-97	82	0	410	0	0	0	157	0	0	63	15	14	65	0	0	19	ADO		1
AX-116112096	1	57863114	0.148	0.7192	9	127	354	0	0	0	1	0	1	0	0	0	0	0	0	1			-0.0279579
AX-116112109	1	57909768	0.001018	1	0	1	490	0	0	0	1	0	1	0	0	0	0	0	0	1		ADIhet	-0.00101937
AX-116112135	1	57993758	0.2267	0.01311	15	189	279	0	1	0	3	0	2	1	0	0	0	0	0	2			-0.116026
AX-116700427	1	58003116	0.2358	0.004011	16	200	276	0	0	0	2	0	2	0	0	0	0	0	0	2			-0.128026
AX-116112154	1	58067932	0.1434	0.5804	8	124	356	0	0	1	3	0	3	0	0	0	0	0	0	1			-0.0340396
AX-116112161	1	58091520	0.3023	1.341e-05	24	241	213	0	0	0	2	0	2	0	0	0	0	0	0	1			-0.195229
AX-116112167	1	58106684	0.2361	0.005451	16	198	273	0	0	0	1	0	1	0	0	0	0	0	0	1			-0.126999
AX-116112171	1	58117886	0.08554	0.03827	0	84	407	0	0	0	2	0	2	0	0	0	0	0	0	2			-0.0935412
AX-116662990	1	58120392	0.2366	0.00544	16	198	272	0	0	0	3	0	3	0	0	0	0	0	0	2			-0.127716
AX-116112190	1	58190691	0.2307	0.02191	17	193	282	0	0	0	1	0	0	0	0	1	0	0	0	1			-0.105174
AX-116112198	1	58244053	0.1569	0.02294	5	140	333	0	1	0	2	0	1	0	1	0	0	0	0	2			-0.107031
AX-116112200	1	58259067	0.2307	0.01071	16	195	281	0	1	0	1	0	1	0	0	0	0	0	0	1			-0.116627
AX-116112203	1	58265301	0.2281	0.0148	16	192	283	0	0	0	2	0	2	0	0	0	0	0	0	1			-0.110441
AX-116112225	1	58357154	0.2317	0.02196	17	194	281	0	0	0	1	0	1	0	0	0	0	0	0	1			-0.107491
AX-116700445	1	58368517	0.2316	0.0218	17	193	280	0	0	0	1	0	1	0	0	0	0	0	0	1			-0.106528
AX-116112240	1	58407061	0.08554	0.03827	0	84	407	0	1	0	1	0	1	0	0	0	0	0	0	1			-0.0935412
AX-116112243	1	58413264	0.1667	7.544e-97	82	0	410	0	0	0	157	0	0	63	15	14	65	0	0	19	ADO		1
AX-116112251	1	58433822	0.08435	0.03797	0	83	409	0	0	0	1	0	1	0	0	0	0	0	0	1			-0.0921199
AX-116112252	1	58436274	0.08656	0.03906	0	85	406	0	0	0	2	0	2	0	0	0	0	0	0	2			-0.0947603
AX-116112254	1	58442012	0.1677	1.245e-94	82	1	409	0	0	0	158	0	1	63	15	14	65	0	0	20			0.992718
AX-116112257	1	58450018	0.1667	7.544e-97	82	0	410	0	0	0	157	0	0	63	15	14	65	0	0	19	ADO		1
AX-116112272	1	58495003	0.08537	0.03825	0	84	408	0	1	0	2	0	2	0	0	0	0	0	0	2			-0.0933333
AX-116112273	1	58498254	0.08435	0.03797	0	83	409	0	1	0	1	0	1	0	0	0	0	0	0	1			-0.0921199
AX-116662994	1	58529692	0.001018	1	0	1	490	0	0	0	1	0	1	0	0	0	0	0	0	1		ADIhet	-0.00101937
AX-116112301	1	58702949	0.4082	0.6414	84	232	174	0	1	1	1	0	1	0	0	0	0	0	0	1			0.02
AX-116112339	1	58843934	0.08732	0.03874	0	84	397	0	0	0	4	0	4	0	0	0	0	0	0	4			-0.095672
AX-116700456	1	58877031	0.08921	0.0236	0	86	396	0	1	0	3	0	3	0	0	0	0	0	0	3			-0.0979499
AX-116112357	1	58910949	0.08368	0.03816	0	81	403	0	0	0	3	0	3	0	0	0	0	0	0	2			-0.0913191
AX-116112360	1	58919806	0.08763	0.03955	0	85	400	0	1	0	2	0	2	0	0	0	0	0	0	2			-0.0960452
AX-116112363	1	58927555	0.2357	0.1333	21	189	280	0	1	0	1	0	1	0	0	0	0	0	0	1			-0.0705183
AX-116112365	1	58932786	0.1549	0.7277	10	129	342	0	0	0	6	0	6	0	0	0	0	0	0	4			-0.0244434
AX-116112373	1	58952540	0.08265	0.06408	0	81	409	0	0	1	1	0	1	0	0	0	0	0	0	1			-0.0901001
AX-116700460	1	58976561	0.08487	0.03794	0	83	406	0	0	1	1	0	1	0	0	0	0	0	0	1			-0.0927374
AX-116112385	1	58993641	0.08727	0.03937	0	85	402	1	0	0	4	0	4	0	0	0	0	0	0	3			-0.095613
AX-116112397	1	59029618	0.3729	0.8452	68	222	190	0	1	0	2	0	2	0	0	0	0	0	0	2			0.0111175
AX-116112409	1	59068387	0.2268	0.00176	13	194	278	0	0	0	1	0	1	0	0	0	0	0	0	1			-0.140485
AX-116112412	1	59077118	0.2337	0.01608	17	195	278	0	0	1	2	0	2	0	0	0	0	0	0	2			-0.111182
AX-116112420	1	59117570	0.3316	0.03053	42	235	204	0	0	1	1	0	0	0	0	1	0	0	0	1			-0.102151
AX-116700463	1	59122395	0.1245	4.144e-13	28	64	390	0	1	1	45	0	10	21	4	3	7	0	0	17			0.390837
AX-116663004	1	59210340	0.3665	0.7699	67	223	197	0	0	0	1	0	1	0	0	0	0	0	0	1			0.0139239
AX-116112457	1	59239697	0.4017	0.9246	77	234	172	0	0	0	1	1	0	0	0	0	0	0	0	1			-0.00793707
AX-116112466	1	59264705	0.08452	0.03796	0	83	408	0	0	0	1	0	1	0	0	0	0	0	0	1			-0.0923248
AX-116112470	1	59277017	0.08624	0.03842	0	84	403	0	0	0	2	0	2	0	0	0	0	0	0	2			-0.094382
AX-116112488	1	59332905	0.2317	0.02196	17	194	281	0	1	0	1	0	1	0	0	0	0	0	0	1			-0.107491
AX-116112490	1	59336961	0.2411	0.008257	17	196	264	0	0	0	1	0	1	0	0	0	0	0	0	1			-0.122892
AX-116112497	1	59356449	0.2317	0.02196	17	194	281	0	0	0	1	0	1	0	0	0	0	0	0	1			-0.107491
AX-116112498	1	59363021	0.2342	0.01606	17	195	277	0	0	0	1	0	1	0	0	0	0	0	0	1			-0.111876
AX-116112499	1	59366207	0.2333	0.002006	14	195	269	0	1	0	1	0	1	0	0	0	0	0	0	1			-0.140469
AX-116112507	1	59387955	0.3666	0.698	68	224	199	0	0	0	1	0	1	0	0	0	0	0	0	1			0.0176492
AX-116700471	1	59398046	0.2433	0.004315	17	202	266	0	1	0	7	0	7	0	0	0	0	0	0	4			-0.131137
AX-116112516	1	59426972	0.2317	0.02196	17	194	281	0	0	0	1	0	1	0	0	0	0	0	0	1			-0.107491
AX-116112520	1	59440762	0.4	0.6374	80	228	177	0	0	1	1	1	0	0	0	0	0	0	0	1			0.0206186
AX-116700475	1	59498694	0.2346	0.01595	17	194	275	0	1	0	1	0	1	0	0	0	0	0	0	1			-0.11163
AX-116112542	1	59523768	0.2315	0.02186	17	191	278	0	0	0	1	0	1	0	0	0	0	0	0	1			-0.104578
AX-116659863	1	59576713	0.2342	0.01606	17	195	277	0	0	1	1	0	1	0	0	0	0	0	0	1			-0.111876
AX-116112556	1	59589231	0.2332	0.01612	17	195	279	0	0	1	2	0	2	0	0	0	0	0	0	2			-0.110493
AX-116112563	1	59610032	0.08607	0.03838	0	84	404	0	0	1	1	0	1	0	0	0	0	0	0	1			-0.0941704
AX-116700479	1	59610073	0.08435	0.03797	0	83	409	0	0	1	1	0	1	0	0	0	0	0	0	1			-0.0921199
AX-116112567	1	59620007	0.2422	0.005989	17	199	265	0	0	1	3	0	3	0	0	0	0	0	0	1			-0.127054
AX-116112569	1	59624360	0.2332	0.01612	17	195	279	0	1	1	2	0	2	0	0	0	0	0	0	1			-0.110493
AX-116700481	1	59634726	0.1553	0.7281	10	130	343	0	0	1	5	0	5	0	0	0	0	0	0	4			-0.0259804
AX-116700483	1	59665303	0.08763	0.03955	0	85	400	0	0	1	2	0	2	0	0	0	0	0	0	1			-0.0960452
AX-116112589	1	59725363	0.08435	0.03797	0	83	409	0	0	1	1	0	1	0	0	0	0	0	0	1			-0.0921199
AX-116112611	1	59793673	0.3666	0.698	68	224	199	0	0	1	1	0	1	0	0	0	0	0	0	1			0.0176492
AX-116112630	1	59849537	0.3649	0.9222	65	224	196	0	0	1	2	0	1	0	0	0	1	0	0	2			0.00359527
AX-116112632	1	59868984	0.3666	0.698	68	224	199	0	1	1	1	0	1	0	0	0	0	0	0	1			0.0176492
AX-116112607	1	59871424	0.3694	0.8463	68	226	196	0	0	1	2	0	2	0	0	0	0	0	0	2			0.00999481
AX-116112636	1	59881781	0.2317	0.02196	17	194	281	0	0	1	1	0	1	0	0	0	0	0	0	1			-0.107491
AX-116112647	1	59923986	0.2416	0.001102	15	201	262	0	0	1	7	0	7	0	0	0	0	0	0	5			-0.147371
AX-116112605	1	59935916	0.001016	1	0	1	491	0	0	1	1	0	1	0	0	0	0	0	0	1		ADIhet	-0.00101729
AX-116646481	1	59989878	0.3681	0.7705	68	224	197	0	0	0	1	0	1	0	0	0	0	0	0	1			0.0153182
AX-116663016	1	60027416	0.2316	0.02176	17	192	279	0	0	0	1	0	1	0	0	0	0	0	0	1			-0.105558
AX-116663017	1	60033575	0.001018	1	0	1	490	0	0	0	1	0	1	0	0	0	0	0	0	1		ADIhet	-0.00101937
AX-116112672	1	60040120	0.2306	0.01072	16	194	280	0	1	0	1	0	1	0	0	0	0	0	0	1			-0.115702
AX-116112680	1	60064656	0.2291	0.006908	15	195	281	0	0	0	1	0	1	0	0	0	0	0	0	1			-0.124262
AX-116646473	1	60091009	0.3693	0.9223	65	226	191	0	0	0	3	0	3	0	0	0	0	0	0	2			-0.00654199
AX-116646470	1	60107131	0.233	0.1273	20	186	279	0	0	0	1	0	1	0	0	0	0	0	0	1			-0.0730088
AX-116112697	1	60111919	0.2363	0.3174	23	186	282	0	0	0	1	0	0	0	1	0	0	0	0	1			-0.0497241
AX-116112714	1	60190062	0.15	0.01212	4	136	340	0	0	1	2	0	2	0	0	0	0	0	0	2			-0.111111
AX-116700503	1	60235400	0.1555	0.02271	5	138	333	0	0	1	7	0	7	0	0	0	0	0	0	5			-0.104074
AX-116700504	1	60245635	0.4797	0.2071	106	260	126	0	0	1	1	0	0	0	0	1	0	0	0	1			-0.05866
AX-116112722	1	60248728	0.2327	0.01618	17	195	280	0	0	1	2	0	2	0	0	0	0	0	0	2			-0.109807
AX-116112723	1	60256021	0.3666	0.698	68	224	199	0	1	1	1	0	1	0	0	0	0	0	0	1			0.0176492
AX-116112753	1	60301392	0.3878	0.0002021	54	272	164	0	0	1	12	0	0	1	0	3	8	0	0	4			-0.169123
AX-116112737	1	60341797	0.3673	0.8464	67	226	197	0	0	1	3	0	3	0	0	0	0	0	0	3			0.00770609
AX-116112740	1	60348679	0.2453	0.003032	17	203	263	0	0	1	3	0	3	0	0	0	0	0	0	2			-0.135004
AX-116700505	1	60351693	0.2366	0.01166	17	196	273	0	0	1	3	0	3	0	0	0	0	0	0	2			-0.116325
AX-116700506	1	60357488	0.2327	0.01618	17	195	280	0	1	1	1	0	1	0	0	0	0	0	0	1			-0.109807
AX-116112742	1	60359687	0.2381	0.01164	17	196	270	0	0	1	3	0	3	0	0	0	0	0	0	3			-0.118478
AX-116112789	1	60500901	0.2331	0.05873	19	190	280	0	0	1	2	0	0	0	0	0	2	0	0	2			-0.0866667
AX-116112790	1	60501611	0.2337	0.01608	17	195	278	0	0	1	2	0	2	0	0	0	0	0	0	2			-0.111182
AX-116112800	1	60568475	0.236	0.00549	16	196	271	0	0	1	9	0	9	0	0	0	0	0	0	5			-0.125232
AX-116112801	1	60571594	0.2331	0.02181	17	193	277	0	0	1	1	0	1	0	0	0	0	0	0	1			-0.108587
AX-116112827	1	60585369	0.3666	0.698	68	224	199	0	0	1	1	0	1	0	0	0	0	0	0	1			0.0176492
AX-116112804	1	60592361	0.2332	0.05845	19	191	281	0	0	1	13	0	1	1	10	1	0	0	0	6			-0.0877132
AX-116112809	1	60662566	0.3673	0.6985	68	224	198	0	0	1	1	0	1	0	0	0	0	0	0	1			0.0164875
AX-116112836	1	60678039	0.2363	0.01187	17	198	276	0	0	1	3	0	3	0	0	0	0	0	0	3			-0.117448
AX-116112840	1	60688583	0.385	0.0001251	52	271	164	0	0	1	1	0	0	0	1	0	0	0	0	1			-0.175087
AX-116700517	1	60748022	0.4527	0.7141	97	246	143	0	0	1	6	0	3	0	0	0	3	0	0	2			-0.0214969
AX-116112860	1	60760035	0.2397	0.006175	17	199	270	0	0	1	3	0	3	0	0	0	0	0	0	3			-0.12336
AX-116112879	1	60815953	0.2397	0.2627	23	187	276	0	0	1	2	0	2	0	0	0	0	0	0	2			-0.0556198
AX-116112890	1	60847445	0.3041	0.0002597	28	242	220	0	0	1	1	0	1	0	0	0	0	0	0	1			-0.166919
AX-116112891	1	60848822	0.1545	0.05631	6	140	346	0	0	1	1	0	1	0	0	0	0	0	0	1			-0.0893219
AX-116112897	1	60868459	0.0835	0.03809	0	82	409	0	0	1	1	0	1	0	0	0	0	0	0	1			-0.0911111
AX-116700524	1	60919642	0.0866	0.03851	0	84	401	0	0	1	4	0	4	0	0	0	0	0	0	3			-0.0948081
AX-116112910	1	60921568	0.09091	0.02372	0	88	396	0	0	1	6	0	6	0	0	0	0	0	0	5			-0.1
AX-116112922	1	60958443	0.3837	5.82e-05	51	274	165	0	0	1	1	0	1	0	0	0	0	0	0	1			-0.182366
AX-116112942	1	61022405	0.2296	0.02929	17	191	282	0	1	1	1	0	0	0	0	1	0	0	0	1			-0.101869
AX-116112943	1	61024417	0.2345	0.01594	17	193	274	0	0	1	1	0	1	0	0	0	0	0	0	1			-0.110679
AX-116112962	1	61104255	0.2327	0.03179	18	193	281	0	0	1	6	0	0	0	6	0	0	0	0	3			-0.0984239
AX-116112974	1	61164579	0.2327	0.01626	17	194	279	0	0	1	1	0	1	0	0	0	0	0	0	1			-0.108856
AX-116112952	1	61195904	0.32	9.755e-14	86	139	261	0	0	1	86	0	0	10	9	50	15	0	2	29			0.342767
AX-116112990	1	61261701	0.4388	1.522e-11	131	168	191	0	0	1	48	3	2	2	12	18	10	0	1	19			0.303848
AX-116113001	1	61293383	0.1494	0.8597	10	127	355	0	0	1	1	0	1	0	0	0	0	0	0	1			-0.015678
AX-116113002	1	61297099	0.1494	0.8597	10	127	355	0	0	1	1	0	1	0	0	0	0	0	0	1			-0.015678
AX-116700533	1	61300554	0.2301	0.0147	16	193	280	0	0	1	1	0	1	0	0	0	0	0	0	1			-0.114086
AX-116113005	1	61306759	0.1497	0.8596	10	127	354	0	0	1	1	0	1	0	0	0	0	0	0	1			-0.0160414
AX-116113008	1	61315669	0.1456	0.7185	9	125	357	0	0	1	4	0	4	0	0	0	0	0	0	1			-0.0231128
AX-116700534	1	61327813	0.1506	0.8596	10	127	351	0	1	1	1	0	1	0	0	0	0	0	0	1			-0.0171422
AX-116700537	1	61338778	0.3701	0.7704	68	223	194	0	1	1	1	0	1	0	0	0	0	0	0	1			0.0138546
AX-116113020	1	61365468	0.08817	0.03985	0	85	397	0	0	1	4	0	4	0	0	0	0	0	0	3			-0.0967008
AX-116113031	1	61404402	0.1504	0.8598	10	128	354	0	0	1	2	0	2	0	0	0	0	0	0	2			-0.0179749
AX-116113037	1	61418098	0.08891	0.0403	0	85	393	0	0	1	4	0	4	0	0	0	0	0	0	3			-0.097589
AX-116113038	1	61420263	0.08571	0.0383	0	84	406	0	0	1	2	0	2	0	0	0	0	0	0	2			-0.09375
AX-116113039	1	61422756	0.08384	0.03801	0	82	407	0	0	1	1	0	1	0	0	0	0	0	0	1			-0.0915179
AX-116113060	1	61445903	0.08435	0.03797	0	83	409	0	0	1	2	0	2	0	0	0	0	0	0	2			-0.0921199
AX-116113074	1	61501613	0.2398	0.2176	23	189	278	0	0	1	2	0	2	0	0	0	0	0	0	2			-0.0579466
AX-116113042	1	61539127	0.3659	0.6976	68	224	200	1	0	1	1	0	1	0	0	0	0	0	0	1			0.0188034
AX-116113081	1	61544828	0.08469	0.03795	0	83	407	0	0	1	1	0	1	0	0	0	0	0	0	1			-0.0925307
AX-116113082	1	61551549	0.08678	0.03856	0	84	400	0	0	1	4	0	4	0	0	0	0	0	0	3			-0.0950226
AX-116113084	1	61555960	0.3661	0.6269	68	222	199	0	0	1	1	0	1	0	0	0	0	0	0	1			0.0218238
AX-116113098	1	61598515	0.333	0.06754	45	235	208	0	0	1	1	0	1	0	0	0	0	0	0	1			-0.08406
AX-116113100	1	61602455	0.1487	0.8598	10	126	355	0	1	1	1	0	1	0	0	0	0	0	0	1			-0.0137314
AX-116113101	1	61606469	0.08333	0.03814	0	82	410	0	1	1	1	0	1	0	0	0	0	0	0	1			-0.0909091
AX-116663043	1	61628730	0.09063	0.04722	8	73	410	0	0	0	19	0	0	5	4	2	8	0	0	6			0.0980284
AX-116113119	1	61661178	0.08333	0.03814	0	82	410	0	0	0	1	0	1	0	0	0	0	0	0	1			-0.0909091
AX-116700543	1	61677159	0.2449	0.00309	17	205	266	0	1	0	5	0	5	0	0	0	0	0	0	3			-0.135895
AX-116113149	1	61743398	0.4801	0.1436	102	255	121	0	0	1	2	0	0	0	2	0	0	0	0	2			-0.068634
AX-116113160	1	61776600	0.2322	0.01638	17	194	280	0	0	1	1	0	1	0	0	0	0	0	0	1			-0.108172
AX-116113161	1	61778939	0.2351	0.01608	17	195	275	0	0	1	2	0	1	1	0	0	0	0	0	2			-0.113273
AX-116113166	1	61786111	0.2362	0.01174	17	197	275	0	0	1	1	0	1	0	0	0	0	0	0	1			-0.116535
AX-116113192	1	61800252	0.2357	0.01175	17	196	275	0	0	1	2	0	2	0	0	0	0	0	0	2			-0.114908
AX-116113190	1	61806314	0.2322	0.01638	17	194	280	0	0	0	1	0	1	0	0	0	0	0	0	1			-0.108172
AX-116113169	1	61819488	0.2458	0.009074	18	198	260	0	0	0	12	0	11	0	0	1	0	0	0	6			-0.12192
AX-116113170	1	61822444	0.2325	0.02163	17	192	277	0	0	0	2	0	2	0	0	0	0	0	0	1			-0.10693
AX-116113171	1	61834986	0.3917	2.458e-06	49	278	153	0	1	0	3	0	2	0	0	0	1	0	0	2			-0.215389
AX-116113174	1	61846456	0.3898	2.694e-05	52	278	160	0	0	0	1	0	1	0	0	0	0	0	0	1			-0.192632
AX-116113204	1	61924850	0.2377	0.317	23	186	279	0	1	1	1	0	1	0	0	0	0	0	0	1			-0.0517241
AX-116113209	1	61939273	0.3755	7.227e-05	48	269	169	0	0	0	8	4	0	1	0	3	0	0	0	4			-0.180149
AX-116113213	1	61952708	0.3834	8.237e-05	51	273	165	0	1	0	1	0	0	1	0	0	0	0	0	1			-0.180736
AX-116113216	1	61969847	0.3862	6.065e-05	52	276	164	0	0	0	1	0	1	0	0	0	0	0	0	1			-0.183269
AX-116663046	1	61986232	0.2363	0.3174	23	186	282	0	1	1	1	0	1	0	0	0	0	0	0	1			-0.0497241
AX-116113242	1	62062958	0.3953	5.082e-06	52	281	154	0	0	1	1	1	0	0	0	0	0	0	0	1			-0.20695
AX-116113243	1	62069706	0.3704	0.7713	69	225	196	0	0	1	1	0	1	0	0	0	0	0	0	1			0.0154975
AX-116113245	1	62081997	0.2342	0.02132	17	189	270	0	1	1	1	0	1	0	0	0	0	0	0	1			-0.106793
AX-116113247	1	62090119	0.3856	9.827e-06	49	276	160	0	0	1	1	0	1	0	0	0	0	0	0	1			-0.201055
AX-116113254	1	62198629	0.3861	0.0001712	52	269	162	0	0	0	7	0	0	1	0	6	0	0	0	3			-0.174805
AX-116113257	1	62207893	0.3852	8.886e-05	52	275	165	1	0	0	1	0	1	0	0	0	0	0	0	1			-0.180139
AX-116113266	1	62237227	0.3875	5.862e-05	52	275	162	0	0	0	1	0	1	0	0	0	0	0	0	1			-0.184692
AX-116113269	1	62247014	0.3859	6.156e-05	52	275	164	0	1	0	1	0	1	0	0	0	0	0	0	1			-0.181647
AX-116113270	1	62250289	0.3876	3.615e-05	51	274	160	0	1	1	1	0	0	1	0	0	0	0	0	1			-0.190003
AX-116113289	1	62305069	0.392	7.172e-06	51	279	156	0	0	0	1	0	1	0	0	0	0	0	0	1			-0.204365
AX-116113326	1	62371709	0.2393	0.1055	21	192	276	0	0	0	2	0	2	0	0	0	0	0	0	2			-0.0785773
AX-116113334	1	62401986	0.2382	0.2638	23	187	279	0	0	0	1	0	1	0	0	0	0	0	0	1			-0.0535818
AX-116113343	1	62423693	0.2383	0.2635	23	188	280	0	0	0	2	0	2	0	0	0	0	0	0	2			-0.0547557
AX-116113348	1	62435905	0.2348	0.3791	23	185	284	0	0	0	1	0	0	0	1	0	0	0	0	1			-0.0465497
AX-116113361	1	62485287	0.3673	0.6985	68	224	198	0	0	1	1	0	1	0	0	0	0	0	0	1			0.0164875
AX-116113363	1	62489663	0.2368	0.3176	23	187	282	0	0	0	1	0	1	0	0	0	0	0	0	1			-0.0515764
AX-116700572	1	62565923	0.3694	0.8463	68	226	196	0	0	0	1	0	1	0	0	0	0	0	0	1			0.00999481
AX-116128497	1	62577033	0.3659	0.6976	68	224	200	0	0	0	1	0	1	0	0	0	0	0	0	1			0.0188034
AX-116113408	1	62755687	0.2352	0.005501	16	198	275	0	0	1	5	0	5	0	0	0	0	0	0	2			-0.125575
AX-116113412	1	62764462	0.3659	0.6976	68	224	200	0	0	1	1	0	1	0	0	0	0	0	0	1			0.0188034
AX-116113415	1	62771395	0.3619	0.3217	57	232	189	0	0	1	3	0	3	0	0	0	0	0	0	2			-0.0508481
AX-116113433	1	62826438	0.3673	0.8464	67	226	197	0	0	1	1	0	1	0	0	0	0	0	0	1			0.00770609
AX-116113442	1	62856272	0.365	1	65	227	197	0	0	1	2	0	2	0	0	0	0	0	0	1			-0.00139379
AX-116113448	1	62875724	0.3852	8.886e-05	52	275	165	0	0	1	1	0	1	0	0	0	0	0	0	1			-0.180139
AX-116113471	1	62937896	0.3891	6.813e-06	50	279	158	0	0	1	2	0	1	0	0	0	1	0	0	2			-0.205055
AX-116113475	1	62952011	0.3634	0.5525	66	214	196	0	1	1	3	0	3	0	0	0	0	0	0	1			0.0283676
AX-116113486	1	62987409	0.2418	0.3864	32	171	283	0	0	0	16	0	0	3	0	4	9	0	0	9			0.0403187
AX-116113493	1	63014802	0.2327	0.01626	17	194	279	0	0	0	1	0	1	0	0	0	0	0	0	1			-0.108856
AX-116113494	1	63020072	0.2312	0.01069	16	195	280	0	0	0	1	0	1	0	0	0	0	0	0	1			-0.117309
AX-116700582	1	63025850	0.2337	0.0162	17	196	279	0	0	1	1	0	1	0	0	0	0	0	0	1			-0.112121
AX-116113504	1	63061449	0.2327	0.01626	17	194	279	0	0	1	1	0	1	0	0	0	0	0	0	1			-0.108856
AX-116113507	1	63069482	0.2325	0.02163	17	192	277	0	1	0	2	0	2	0	0	0	0	0	0	2			-0.10693
AX-116700590	1	63088237	0.2272	0.004268	14	191	277	0	0	0	2	0	1	1	0	0	0	0	0	2			-0.128522
AX-116113535	1	63177215	0.3933	5.928e-06	50	276	152	0	0	0	1	0	0	1	0	0	0	0	0	1			-0.209905
AX-116113547	1	63231456	0.3859	6.156e-05	52	275	164	0	0	0	2	0	0	2	0	0	0	0	0	2			-0.181647
AX-116113549	1	63235907	0.1568	0.04029	6	142	343	0	1	0	1	0	1	0	0	0	0	0	0	1			-0.0935755
AX-116113551	1	63241199	0.3824	3.8e-05	50	274	165	0	0	0	1	0	1	0	0	0	0	0	0	1			-0.186263
AX-116113567	1	63291916	0.4016	0.11	70	252	166	0	1	0	1	0	1	0	0	0	0	0	0	1			-0.074364
AX-116113570	1	63301794	0.1555	0.05675	6	141	345	0	0	1	1	0	1	0	0	0	0	0	0	1			-0.0912437
AX-116700605	1	63323758	0.1621	0.02804	6	143	329	0	0	1	4	0	4	0	0	0	0	0	0	4			-0.101107
AX-116113584	1	63347087	0.1472	0.7184	9	126	354	0	1	1	8	0	8	0	0	0	0	0	0	2			-0.0260791
AX-116113645	1	63493140	0.3971	0.1084	68	250	168	0	0	1	1	0	1	0	0	0	0	0	0	1			-0.0742896
AX-116113651	1	63513020	0.1494	0.8597	10	127	355	0	0	1	1	0	1	0	0	0	0	0	0	1			-0.015678
AX-116113677	1	63527273	0.2352	0.2121	22	187	282	0	0	1	1	0	1	0	0	0	0	0	0	1			-0.0585251
AX-116113674	1	63540265	0.2393	0.2631	23	188	278	0	1	1	1	0	1	0	0	0	0	0	0	1			-0.056107
AX-116113666	1	63565476	0.4822	0.08154	121	219	138	0	0	1	4	0	0	0	0	1	3	0	0	3			0.0825215
AX-116113680	1	63631367	0.2429	0.1764	23	192	275	0	0	1	2	0	2	0	0	0	0	0	0	2			-0.0654828
AX-116113689	1	63683848	0.3847	4.037e-05	51	275	164	0	1	1	1	0	1	0	0	0	0	0	0	1			-0.185496
AX-116113710	1	63763381	0.3671	0.6973	68	223	198	0	0	1	1	0	1	0	0	0	0	0	0	1			0.0185716
AX-116113738	1	63865384	0.3859	0.0001368	53	273	165	0	0	0	1	0	0	0	0	1	0	0	0	1			-0.173053
AX-116663072	1	64079226	0.4695	3.073e-26	166	130	196	0	0	0	194	0	0	14	78	73	7	22	0	47			0.469573
AX-116113807	1	64150467	0.3873	5.9e-05	52	274	162	0	1	0	3	0	3	0	0	0	0	0	0	1			-0.183062
AX-116700636	1	64179979	0.3681	0.7705	68	224	197	0	0	1	1	0	1	0	0	0	0	0	0	1			0.0153182
AX-116113850	1	64301394	0.3859	6.156e-05	52	275	164	0	0	1	1	0	1	0	0	0	0	0	0	1			-0.181647
AX-116113862	1	64334518	0.3852	0.0001941	53	273	166	0	0	1	5	0	0	0	0	0	5	0	0	1			-0.171556
AX-116113877	1	64385654	0.4636	7.56e-16	147	152	182	0	0	1	108	4	0	11	73	20	0	0	0	36			0.364619
AX-116113882	1	64405456	0.365	0.7697	67	223	199	0	0	1	1	0	1	0	0	0	0	0	0	1			0.0162519
AX-116113900	1	64447010	0.3814	5.487e-05	50	273	166	1	0	0	1	0	0	1	0	0	0	0	0	1			-0.183143
AX-116639479	1	64504553	0.002041	1	0	2	488	1	0	1	1	0	1	0	0	0	0	0	0	1			-0.00204499
AX-116113907	1	64568201	0.3872	5.241e-05	51	272	160	0	0	1	1	0	0	1	0	0	0	0	0	1			-0.186732
AX-116700652	1	64678448	0.3818	0.0001527	50	265	163	0	0	1	3	0	0	0	0	1	2	0	0	3			-0.17442
AX-116113972	1	64871217	0.3627	0.922	65	224	199	0	0	1	1	0	1	0	0	0	0	0	0	1			0.00710302
AX-116114017	1	64960625	0.3645	0.6955	67	221	199	0	0	1	10	0	1	0	0	0	9	0	0	4			0.0204373
AX-116700659	1	65027002	0.384	1.489e-05	49	276	162	0	0	1	1	0	0	0	0	0	1	0	0	1			-0.197968
AX-116658297	1	65124416	0.3874	3.67e-05	51	273	160	0	0	1	1	0	1	0	0	0	0	0	0	1			-0.188371
AX-116114040	1	65131463	0.3643	0.6971	67	223	200	0	1	1	1	0	1	0	0	0	0	0	0	1			0.0174047
AX-116114041	1	65138815	0.3027	0.0005276	28	237	219	0	1	1	1	0	1	0	0	0	0	0	0	1			-0.159985
AX-116114044	1	65144903	0.3747	3.002e-06	44	277	166	0	0	1	7	0	0	0	0	7	0	0	0	3			-0.213748
AX-116114077	1	65307493	0.3643	0.5593	68	221	201	0	0	1	1	0	1	0	0	0	0	0	0	1			0.0262172
AX-116114079	1	65323677	0.231	0.01071	16	193	278	0	1	1	2	0	2	0	0	0	0	0	0	1			-0.115455
AX-116114086	1	65349383	0.1591	0.04028	6	143	338	0	0	0	3	0	3	0	0	0	0	0	0	3			-0.0971838
AX-116114111	1	65459906	0.4025	0.5721	82	228	177	0	0	0	1	1	0	0	0	0	0	0	0	1			0.0266148
AX-116114158	1	65682673	0.00611	1	0	6	485	0	0	0	6	0	6	0	0	0	0	0	0	6			-0.00614754
AX-116114162	1	65704696	0.002045	1	0	2	487	0	0	1	2	0	2	0	0	0	0	0	0	2			-0.00204918
AX-116114180	1	65764100	0.2361	0.0117	17	196	274	0	0	0	3	0	3	0	0	0	0	0	0	3			-0.115615
AX-116114186	1	65780934	0.2377	0.008526	17	198	273	0	0	0	4	0	4	0	0	0	0	0	0	3			-0.119577
AX-116114189	1	65792744	0.2327	0.01626	17	194	279	0	0	0	1	0	1	0	0	0	0	0	0	1			-0.108856
AX-116114190	1	65794516	0.2357	0.01175	17	196	275	0	0	0	1	0	1	0	0	0	0	0	0	1			-0.114908
AX-116114255	1	66107835	0.3646	0.7701	67	224	200	0	0	1	1	0	1	0	0	0	0	0	0	1			0.0153273
AX-116114257	1	66123389	0.2342	0.01202	17	196	278	0	1	1	2	0	2	0	0	0	0	0	0	1			-0.112812
AX-116700692	1	66138536	0.2336	0.01606	17	194	277	0	0	1	2	0	2	0	0	0	0	0	0	1			-0.110235
AX-116114275	1	66183644	0.4033	0.7077	82	232	177	0	0	0	2	2	0	0	0	0	0	0	0	1			0.018237
AX-116700700	1	66264735	0.08435	0.03797	0	83	409	0	0	1	1	0	1	0	0	0	0	0	0	1			-0.0921199
AX-116663094	1	66294798	0.2331	0.02181	17	193	277	0	0	1	3	0	3	0	0	0	0	0	0	3			-0.108587
AX-116654212	1	66300139	0.364	0.8451	66	224	199	0	1	1	1	0	1	0	0	0	0	0	0	1			0.0106579
AX-116700697	1	66316193	0.2332	0.01612	17	195	279	0	0	1	1	0	1	0	0	0	0	0	0	1			-0.110493
AX-116114300	1	66323821	0.2342	0.01606	17	195	277	0	0	1	1	0	1	0	0	0	0	0	0	1			-0.111876
AX-116114315	1	66356759	0.2352	0.01183	17	196	276	0	0	1	2	0	2	0	0	0	0	0	0	2			-0.114206
AX-116663096	1	66409198	0.3628	0.6964	67	223	202	0	0	0	1	0	1	0	0	0	0	0	0	1			0.0196883
AX-116114329	1	66419908	0.4053	0.4518	84	226	176	0	0	0	3	0	1	0	0	1	1	0	0	3			0.0353925
AX-116114333	1	66433798	0.2327	0.01618	17	195	280	0	0	0	1	0	1	0	0	0	0	0	0	1			-0.109807
AX-116114334	1	66439096	0.2337	0.0162	17	196	279	0	0	0	2	0	2	0	0	0	0	0	0	2			-0.112121
AX-116114336	1	66447105	0.152	0.86	10	128	349	0	0	1	1	0	1	0	0	0	0	0	0	1			-0.0198285
AX-116114340	1	66457492	0.08333	0.03814	0	82	410	0	0	0	1	0	1	0	0	0	0	0	0	1			-0.0909091
AX-116114346	1	66477690	0.08452	0.03796	0	83	408	0	0	0	2	0	2	0	0	0	0	0	0	2			-0.0923248
AX-116700703	1	66483034	0.3667	0.769	63	229	192	0	0	1	2	0	2	0	0	0	0	0	0	2			-0.018643
AX-116114351	1	66496616	0.364	0.8451	66	224	199	0	0	1	1	0	1	0	0	0	0	0	0	1			0.0106579
AX-116114408	1	66597308	0.001018	1	0	1	490	0	0	0	1	0	1	0	0	0	0	0	0	1		ADIhet	-0.00101937
AX-116114391	1	66653179	0.3774	0.9224	67	226	184	0	0	0	2	0	2	0	0	0	0	0	0	2			-0.00824916
AX-116114380	1	66702584	0.3641	0.9217	63	225	194	0	1	0	3	0	3	0	0	0	0	0	0	3			-0.00807295
AX-116114376	1	66713009	0.3671	0.8458	67	225	197	0	1	0	2	0	2	0	0	0	0	0	0	2			0.00976955
AX-116700716	1	66732668	0.3635	0.6967	67	223	201	0	0	0	1	0	1	0	0	0	0	0	0	1			0.0185501
AX-116700720	1	66818666	0.3612	0.8449	65	224	201	0	0	1	1	0	1	0	0	0	0	0	0	1			0.00940416
AX-116114443	1	66820353	0.3661	0.7705	67	224	198	0	0	1	2	0	2	0	0	0	0	0	0	1			0.0130114
AX-116114476	1	67019471	0.001016	1	0	1	491	0	0	0	1	0	1	0	0	0	0	0	0	1		ADIhet	-0.00101729
AX-116114470	1	67042701	0.4438	0.7145	94	246	149	0	0	0	1	0	1	0	0	0	0	0	0	1			-0.0190262
AX-116663109	1	67187528	0.4258	0.713	87	245	160	0	0	0	1	1	0	0	0	0	0	0	0	1			-0.0183539
AX-116632466	1	67192778	0.001018	1	0	1	490	0	0	0	1	0	1	0	0	0	0	0	0	1		ADIhet	-0.00101937
AX-116114521	1	67202660	0.3648	0.6273	68	223	201	0	0	0	1	0	1	0	0	0	0	0	0	1			0.0220301
AX-116114523	1	67227650	0.1351	0.07754	4	123	358	0	1	0	7	0	7	0	0	0	0	0	0	5			-0.0855344
AX-116114532	1	67272814	0.2112	0.002723	11	185	294	0	0	0	2	0	2	0	0	0	0	0	0	2			-0.133047
AX-116114559	1	67355038	0.08147	0.06223	0	80	411	0	0	0	1	0	1	0	0	0	0	0	0	1			-0.0886918
AX-116114560	1	67358779	0.001016	1	0	1	491	0	1	0	1	0	1	0	0	0	0	0	0	1		ADIhet	-0.00101729
AX-116114564	1	67368907	0.001016	1	0	1	491	0	0	1	1	0	1	0	0	0	0	0	0	1		ADIhet	-0.00101729
AX-116114578	1	67382643	0.001016	1	0	1	491	0	0	1	1	0	1	0	0	0	0	0	0	1		ADIhet	-0.00101729
AX-116114579	1	67425933	0.3437	0.3638	52	228	203	0	0	1	9	0	0	0	0	0	9	0	0	3			-0.0463684
AX-116114582	1	67439360	0.01242	1	0	12	471	0	0	0	12	0	12	0	0	0	0	0	0	8		ADIhet	-0.0125786
AX-116114586	1	67458107	0.3648	0.6273	68	223	201	0	0	0	1	0	1	0	0	0	0	0	0	1			0.0220301
AX-116633360	1	67480203	0.3698	0.7698	68	222	194	0	0	0	1	0	1	0	0	0	0	0	0	1			0.0159538
AX-116114592	1	67485132	0.002033	1	0	2	490	0	0	0	2	0	2	0	0	0	0	0	0	2		ADIhet	-0.00203666
AX-116114596	1	67499552	0.3666	0.698	68	224	199	0	0	0	2	0	2	0	0	0	0	0	0	2			0.0176492
AX-116114598	1	67504541	0.3648	0.6273	68	223	201	0	0	0	2	0	2	0	0	0	0	0	0	2			0.0220301
AX-116663113	1	67523140	0.3625	0.4953	68	220	203	0	0	0	1	0	0	0	1	0	0	0	0	1			0.0305848
AX-116114629	1	67580265	0.01332	1	0	13	475	0	0	1	13	0	13	0	0	0	0	0	0	4		ADIhet	-0.0134995
AX-116633372	1	67624889	0.3693	0.8459	65	229	192	0	1	0	3	0	3	0	0	0	0	0	0	1			-0.0114556
AX-116114618	1	67625986	0.2098	0.003934	11	184	296	0	0	0	1	0	1	0	0	0	0	0	0	1			-0.130317
AX-116700752	1	67750458	0.1302	0.1087	4	118	362	0	0	1	2	0	2	0	0	0	0	0	0	2			-0.0766505
AX-116114651	1	67796488	0.1293	0.109	4	119	368	0	0	0	1	0	1	0	0	0	0	0	0	1			-0.0761892
AX-116114670	1	67817214	0.1327	0.07771	4	122	364	0	1	0	1	0	1	0	0	0	0	0	0	1			-0.081991
AX-116700756	1	67822934	0.1273	0.04305	3	119	369	0	0	0	1	0	1	0	0	0	0	0	0	1			-0.0908565
AX-116114693	1	67898866	0.3642	0.7692	66	222	198	0	1	0	1	0	1	0	0	0	0	0	0	1			0.0136581
AX-116114704	1	67931930	0.3671	0.6973	68	223	198	0	0	0	1	0	1	0	0	0	0	0	0	1			0.0185716
AX-116700765	1	67953304	0.3676	0.6276	69	223	199	0	0	0	1	0	1	0	0	0	0	0	0	1			0.0231732
AX-116700767	1	67960159	0.375	0.8451	68	221	187	0	0	0	4	0	3	0	0	1	0	0	0	4			0.00952381
AX-116114715	1	67967195	0.004098	1	0	4	484	0	0	0	4	0	4	0	0	0	0	0	0	4		ADIhet	-0.00411523
AX-116114719	1	67976972	0.3659	0.56	69	222	201	0	1	0	1	0	1	0	0	0	0	0	0	1			0.0275641
AX-116700771	1	68017255	0.001018	1	0	1	490	0	0	0	1	0	1	0	0	0	0	0	0	1		ADIhet	-0.00101937
AX-116114740	1	68047375	0.3666	0.5605	69	222	200	0	1	0	1	0	1	0	0	0	0	0	0	1			0.0264202
AX-116114755	1	68105215	0.02053	1	0	20	467	0	0	0	16	0	16	0	0	0	0	0	0	10			-0.0209644
AX-116114760	1	68118615	0.3646	0.7701	67	224	200	0	0	0	1	0	1	0	0	0	0	0	0	1			0.0153273
AX-116700777	1	68122814	0.2108	0.002745	11	185	295	0	0	0	2	0	2	0	0	0	0	0	0	2			-0.132429
AX-116114761	1	68126290	0.2178	0.001224	11	188	283	0	0	0	2	0	2	0	0	0	0	0	0	2			-0.144575
AX-116114765	1	68139988	0.3673	0.5613	69	222	199	0	0	0	1	0	1	0	0	0	0	0	0	1			0.0252688
AX-116114774	1	68163790	0.2107	0.001495	10	184	290	0	0	0	2	0	2	0	0	0	0	0	0	2			-0.142798
AX-116114775	1	68164690	0.2147	0.001844	11	188	290	0	0	0	3	0	3	0	0	0	0	0	0	3			-0.14003
AX-116114783	1	68188677	0.2159	0.001819	11	187	286	0	0	0	3	0	3	0	0	0	0	0	0	3			-0.141114
AX-116114787	1	68206328	0.3648	0.5582	68	220	200	0	0	0	2	0	1	0	0	1	0	0	0	2			0.0271838
AX-116114788	1	68209408	0.2098	0.003934	11	184	296	0	0	0	1	0	1	0	0	0	0	0	0	1			-0.130317
AX-116114794	1	68232486	0.3614	0.7692	65	222	200	0	0	0	1	0	1	0	0	0	0	0	0	1			0.012405
AX-116114806	1	68287832	0.1288	0.04252	3	120	366	1	0	0	1	0	1	0	0	0	0	0	0	1			-0.093226
AX-116114809	1	68296609	0.2071	0.005642	11	181	298	1	0	0	18	0	16	0	0	2	0	0	0	3			-0.124573
AX-116114812	1	68306002	0.3684	0.628	69	223	198	0	1	0	2	0	2	0	0	0	0	0	0	2			0.022013
AX-116114830	1	68362339	0.4211	0.5774	83	245	160	0	0	0	1	1	0	0	0	0	0	0	0	1			-0.0297354
AX-116700788	1	68363755	0.08402	0.03797	0	82	406	0	0	0	3	0	3	0	0	0	0	0	0	3			-0.0917226
AX-116114843	1	68430886	0.4461	0.7844	96	247	149	0	0	1	1	0	1	0	0	0	0	0	0	1			-0.0158534
AX-116114850	1	68437695	0.4938	0.3646	124	233	130	0	0	1	1	0	1	0	0	0	0	0	0	1			0.0429759
AX-116114853	1	68443962	0.4257	0.7819	87	244	160	0	0	1	1	1	0	0	0	0	0	0	0	1			-0.0163562
AX-116114862	1	68469214	0.002041	1	0	2	488	0	0	1	2	0	2	0	0	0	0	0	0	2			-0.00204499
AX-116114870	1	68501610	0.3704	0.7713	69	225	196	0	0	1	2	0	2	0	0	0	0	0	0	1			0.0154975
AX-116663123	1	68549249	0.3641	0.9217	63	225	194	0	0	0	1	0	1	0	0	0	0	0	0	1			-0.00807295
AX-116114898	1	68583062	0.3676	0.6276	69	223	199	0	0	1	1	0	1	0	0	0	0	0	0	1			0.0231732
AX-116114900	1	68591990	0.3663	0.697	68	223	199	0	0	1	1	0	1	0	0	0	0	0	0	1			0.0197319
AX-116114909	1	68621891	0.3673	0.5613	69	222	199	0	0	0	1	0	1	0	0	0	0	0	0	1			0.0252688
AX-116700799	1	68676510	0.3646	0.6261	68	222	201	0	0	0	1	0	1	0	0	0	0	0	0	1			0.024119
AX-116114932	1	68696928	0.3696	0.6276	69	222	196	0	0	0	1	0	1	0	0	0	0	0	0	1			0.0217698
AX-116663125	1	68703950	0.08147	0.06223	0	80	411	0	1	0	1	0	1	0	0	0	0	0	0	1			-0.0886918
AX-116114938	1	68728256	0.00102	1	0	1	489	0	0	0	1	0	1	0	0	0	0	0	0	1		ADIhet	-0.00102145
AX-116114970	1	68872024	0.4472	0.7155	96	248	148	0	0	0	1	0	1	0	0	0	0	0	0	1			-0.0195187
AX-116115014	1	69015932	0.08367	0.03805	0	82	408	0	0	0	2	0	2	0	0	0	0	0	0	2			-0.091314
AX-116115004	1	69044693	0.4458	0.8552	96	244	149	0	0	0	1	0	1	0	0	0	0	0	0	1			-0.00981753
AX-116115003	1	69053749	0.445	0.7154	95	247	149	0	1	0	1	0	1	0	0	0	0	0	0	1			-0.0184284
AX-116115001	1	69057749	0.1322	0.1105	4	121	363	0	0	1	4	0	4	0	0	0	0	0	0	4			-0.0808416
AX-116700819	1	69084625	0.1316	0.4293	6	117	367	0	1	1	3	0	1	1	0	1	0	0	0	3			-0.0444621
AX-116114992	1	69088646	0.1273	0.04305	3	119	369	0	0	1	1	0	1	0	0	0	0	0	0	1			-0.0908565
AX-116115041	1	69178686	0.002041	1	0	2	488	0	1	0	2	0	2	0	0	0	0	0	0	2		ADIhet	-0.00204499
AX-116115059	1	69199895	0.1314	0.11	4	121	366	0	0	0	2	0	2	0	0	0	0	0	0	2			-0.0798368
AX-116115063	1	69214135	0.3668	0.8454	67	224	197	0	0	0	2	0	2	0	0	0	0	0	0	2			0.0118421
AX-116700827	1	69221102	0.3537	0.6908	58	225	199	0	0	0	3	0	2	0	1	0	0	0	0	3			-0.0209797
AX-116115046	1	69224895	0.3612	0.5574	67	220	203	0	1	0	1	0	0	0	1	0	0	0	0	1			0.0270934
AX-116115048	1	69229719	0.3689	0.6989	69	225	198	0	0	0	2	0	2	0	0	0	0	0	0	1			0.0178464
AX-116115052	1	69242404	0.1273	0.1512	4	116	367	0	0	0	1	0	1	0	0	0	0	0	0	1			-0.0719545
AX-116663131	1	69277352	0.3668	0.6966	68	222	198	0	0	1	1	0	1	0	0	0	0	0	0	1			0.020665
AX-116115076	1	69302006	0.001018	1	0	1	490	0	0	1	1	0	1	0	0	0	0	0	0	1		ADIhet	-0.00101937
AX-116700829	1	69304190	0.1314	0.11	4	121	366	0	0	1	2	0	2	0	0	0	0	0	0	2			-0.0798368
AX-116115116	1	69317741	0.1314	0.11	4	121	366	0	0	1	2	0	2	0	0	0	0	0	0	2			-0.0798368
AX-116115114	1	69322718	0.004115	1	0	4	482	0	0	1	4	0	4	0	0	0	0	0	0	4			-0.00413223
AX-116115113	1	69330154	0.1303	0.109	4	120	367	1	0	1	2	0	2	0	0	0	0	0	0	2			-0.0780152
AX-116115110	1	69345339	0.1312	0.1086	4	119	361	0	0	1	1	0	1	0	0	0	0	0	0	1			-0.0785061
AX-116115108	1	69349967	0.1348	0.0775	4	123	359	0	0	1	4	0	4	0	0	0	0	0	0	4			-0.0851858
AX-116700830	1	69386387	0.1314	0.1092	4	120	363	0	1	1	3	0	3	0	0	0	0	0	0	3			-0.079344
AX-116115094	1	69434883	0.002033	1	0	2	490	0	1	0	2	0	2	0	0	0	0	0	0	2		ADIhet	-0.00203666
AX-116115103	1	69460718	0.3694	0.8463	68	226	196	0	1	0	4	0	4	0	0	0	0	0	0	3			0.00999481
AX-116663137	1	69479748	0.127	0.309	5	114	369	0	0	0	1	0	0	1	0	0	0	0	0	1			-0.0531577
AX-116115129	1	69513391	0.3659	0.56	69	222	201	0	0	0	1	0	1	0	0	0	0	0	0	1			0.0275641
AX-116115160	1	69608151	0.002033	1	0	2	490	0	1	1	2	0	2	0	0	0	0	0	0	1		ADIhet	-0.00203666
AX-116115166	1	69622894	0.002033	1	0	2	490	0	1	1	2	0	2	0	0	0	0	0	0	2		ADIhet	-0.00203666
AX-116115169	1	69629169	0.00102	1	0	1	489	0	0	1	1	0	1	0	0	0	0	0	0	1		ADIhet	-0.00102145
AX-116700849	1	69714181	0.2093	0.003938	11	184	297	0	0	1	1	0	1	0	0	0	0	0	0	1			-0.129708
AX-116115188	1	69723221	0.3663	0.5592	69	221	200	0	1	0	1	0	1	0	0	0	0	0	0	1			0.0285235
AX-116663139	1	69733452	0.001016	1	0	1	491	0	0	0	1	0	1	0	0	0	0	0	0	1		ADIhet	-0.00101729
AX-116115206	1	69779836	0.002041	1	0	2	488	0	0	0	2	0	2	0	0	0	0	0	0	2		ADIhet	-0.00204499
AX-116115212	1	69800600	0.001018	1	0	1	490	0	1	0	1	0	1	0	0	0	0	0	0	1		ADIhet	-0.00101937
AX-116115226	1	69846221	0.4446	0.4638	92	249	146	0	1	0	1	0	1	0	0	0	0	0	0	1			-0.0353165
AX-116115228	1	69853322	0.08128	0.06141	0	79	407	0	1	0	1	0	1	0	0	0	0	0	0	1			-0.0884658
AX-116115247	1	69913582	0.3666	0.5605	69	222	200	0	1	0	1	0	1	0	0	0	0	0	0	1			0.0264202
AX-116115259	1	69960608	0.431	0.4021	84	244	150	0	0	0	1	0	0	1	0	0	0	0	0	1			-0.0407624
AX-116115272	1	69998202	0.3673	0.5613	69	222	199	0	1	0	1	0	1	0	0	0	0	0	0	1			0.0252688
AX-116700862	1	70065541	0.3673	0.5613	69	222	199	0	0	1	2	0	2	0	0	0	0	0	0	2			0.0252688
AX-116115326	1	70123503	0.4463	0.9268	97	238	149	0	0	0	1	0	0	0	0	0	1	0	0	1			0.00504422
AX-116115325	1	70125575	0.3676	0.6276	69	223	199	0	0	0	1	0	1	0	0	0	0	0	0	1			0.0231732
AX-116700865	1	70144064	0.3686	0.6981	69	224	198	0	0	0	1	0	1	0	0	0	0	0	0	1			0.0199251
AX-116115314	1	70163742	0.08045	0.06117	0	79	412	0	0	0	1	0	1	0	0	0	0	0	0	1			-0.0874862
AX-116115311	1	70172355	0.3697	0.6994	69	225	197	0	1	0	2	0	2	0	0	0	0	0	0	2			0.0166758
AX-116115308	1	70178192	0.3676	0.6276	69	223	199	0	0	0	1	0	1	0	0	0	0	0	0	1			0.0231732
AX-116115304	1	70211701	0.3663	0.4361	70	219	201	0	1	0	14	0	0	0	13	1	0	0	0	6			0.0373151
AX-116115338	1	70238385	0.3699	0.6976	69	223	196	0	1	0	1	0	1	0	0	0	0	0	0	1			0.0196698
AX-116115343	1	70250461	0.3669	0.6274	69	223	200	0	1	0	1	0	1	0	0	0	0	0	0	1			0.024326
AX-116700867	1	70342015	0.2175	0.001233	11	189	285	0	0	0	3	0	3	0	0	0	0	0	0	2			-0.144746
AX-116115390	1	70412583	0.3591	0.9211	61	222	196	0	0	0	1	0	1	0	0	0	0	0	0	1			-0.00691236
AX-116115391	1	70413493	0.3676	0.6276	69	223	199	0	0	0	1	0	1	0	0	0	0	0	0	1			0.0231732
AX-116115399	1	70441857	0.3637	0.7698	66	223	199	0	0	0	1	0	1	0	0	0	0	0	0	1			0.0127328
AX-116115406	1	70463383	0.002037	1	0	2	489	0	0	1	2	0	2	0	0	0	0	0	0	2		ADIhet	-0.00204082
AX-116115413	1	70491948	0.3719	0.7717	69	225	194	0	0	0	1	0	1	0	0	0	0	0	0	1			0.013118
AX-116115424	1	70532004	0.001018	1	0	1	490	0	1	0	1	0	1	0	0	0	0	0	0	1		ADIhet	-0.00101937
AX-116700875	1	70537152	0.08061	0.06121	0	79	411	0	1	0	1	0	1	0	0	0	0	0	0	1			-0.0876804
AX-116115427	1	70541106	0.001016	1	0	1	491	0	0	0	1	0	1	0	0	0	0	0	0	1		ADIhet	-0.00101729
AX-116115460	1	70668543	0.00102	1	0	1	489	0	0	1	1	0	1	0	0	0	0	0	0	1		ADIhet	-0.00102145
AX-116115469	1	70698556	0.3679	0.629	69	224	199	0	0	1	1	0	1	0	0	0	0	0	0	1			0.0210869
AX-116115481	1	70740053	0.003049	1	0	3	489	0	1	0	3	0	3	0	0	0	0	0	0	3			-0.0030581
AX-116115489	1	70769597	0.08367	0.03805	0	82	408	0	0	0	1	0	1	0	0	0	0	0	0	1			-0.091314
AX-116115491	1	70780459	0.001018	1	0	1	490	0	0	0	1	0	1	0	0	0	0	0	0	1			-0.00101937
AX-116700885	1	70808660	0.3686	0.8462	68	226	197	0	1	0	2	0	2	0	0	0	0	0	0	2			0.0111745
AX-116115511	1	70867293	0.08848	0.02376	0	86	400	0	0	0	5	0	5	0	0	0	0	0	0	5			-0.0970655
AX-116646893	1	70960609	0.3729	0.8452	68	222	190	0	0	0	1	0	1	0	0	0	0	0	0	1			0.0111175
AX-116115535	1	70997605	0.3653	0.7702	67	224	199	0	0	0	1	0	1	0	0	0	0	0	0	1			0.0141731
AX-116115542	1	71019893	0.001016	1	0	1	491	0	0	0	1	0	1	0	0	0	0	0	0	1		ADIhet	-0.00101729
AX-116115553	1	71061348	0.498	0.4156	126	235	128	0	0	0	1	0	1	0	0	0	0	0	0	1			0.0388387
AX-116115557	1	71071406	0.3663	0.697	68	223	199	0	0	0	1	0	1	0	0	0	0	0	0	1			0.0197319
AX-116115561	1	71082089	0.4949	0.418	125	237	130	0	0	0	2	0	1	0	0	0	1	0	0	2			0.0364859
AX-116115586	1	71163671	0.001016	1	0	1	491	0	0	0	1	0	1	0	0	0	0	0	0	1		ADIhet	-0.00101729
AX-116115590	1	71178495	0.3691	0.9223	65	228	192	0	0	0	3	0	3	0	0	0	0	0	0	3			-0.00942053
AX-116115601	1	71210917	0.3666	0.5605	69	222	200	0	0	0	1	0	0	0	0	1	0	0	0	1			0.0264202
AX-116115606	1	71231724	0.2063	0.005696	11	181	300	0	0	0	10	0	10	0	0	0	0	0	0	2			-0.12338
AX-116115619	1	71265703	0.4258	0.713	87	245	160	0	0	0	1	1	0	0	0	0	0	0	0	1			-0.0183539
AX-116115620	1	71271066	0.4274	0.712	87	244	158	0	1	1	1	1	0	0	0	0	0	0	0	1			-0.0194463
AX-116700903	1	71280422	0.4248	0.7823	87	244	161	1	0	1	1	1	0	0	0	0	0	0	0	1			-0.0148275
AX-116700904	1	71286331	0.3689	0.5618	70	223	199	0	0	1	1	0	1	0	0	0	0	0	0	1			0.0265767
AX-116115624	1	71293640	0.4235	0.7815	86	243	161	0	0	0	1	0	0	0	1	0	0	0	0	1			-0.0156307
AX-116115634	1	71335109	0.3666	0.4377	70	220	201	0	0	0	1	0	0	0	0	0	1	0	0	1			0.0351911
AX-116115639	1	71352285	0.3694	0.5608	70	222	198	0	0	1	1	0	1	0	0	0	0	0	0	1			0.027517
AX-116115642	1	71361798	0.3676	0.6276	69	223	199	0	1	1	1	0	1	0	0	0	0	0	0	1			0.0231732
AX-116115652	1	71396743	0.1253	0.06178	3	116	368	0	0	0	1	0	1	0	0	0	0	0	0	1			-0.0869699
AX-116115661	1	71423024	0.1237	0.0004639	0	120	365	0	1	0	1	0	1	0	0	0	0	0	0	1			-0.141176
AX-116115662	1	71425451	0.4969	0.2048	127	229	130	0	1	0	1	0	0	1	0	0	0	0	0	1			0.0575773
AX-116115663	1	71428712	0.368	0.6961	67	220	194	0	1	1	1	0	1	0	0	0	0	0	0	1			0.016689
AX-116115673	1	71464996	0.3673	0.5613	69	222	199	0	0	1	1	0	1	0	0	0	0	0	0	1			0.0252688
AX-116700914	1	71483204	0.001018	1	0	1	490	0	0	1	1	0	1	0	0	0	0	0	0	1		ADIhet	-0.00101937
AX-116115701	1	71563197	0.2143	0.001847	11	188	291	0	0	1	2	0	2	0	0	0	0	0	0	2			-0.139394
AX-116640362	1	71666303	0.3679	0.3845	71	220	201	0	1	1	1	0	0	0	0	1	0	0	0	1			0.0385674
AX-116115719	1	71668022	0.3709	0.4395	71	220	197	0	0	1	2	0	1	0	0	1	0	0	0	2			0.033959
AX-116115741	1	71749991	0.3778	1	69	227	187	0	0	0	2	0	2	0	0	0	0	0	0	2			0.000378365
AX-116115750	1	71772415	0.08028	0.06113	0	79	413	0	0	0	1	0	1	0	0	0	0	0	0	1			-0.0872928
AX-116115788	1	71912844	0.3686	0.5606	70	222	199	0	0	0	1	0	1	0	0	0	0	0	0	1			0.0286758
AX-116115789	1	71915430	0.3735	0.6982	70	223	193	0	1	0	2	0	2	0	0	0	0	0	0	1			0.0195009
AX-116115798	1	71943012	0.00813	1	0	8	484	0	1	0	7	0	7	0	0	0	0	0	0	7			-0.00819672
AX-116700928	1	71958670	0.3679	0.4988	70	222	200	0	0	0	1	0	1	0	0	0	0	0	0	1			0.0298271
AX-116115809	1	71984666	0.3679	0.4988	70	222	200	0	0	0	1	0	1	0	0	0	0	0	0	1			0.0298271
AX-116115812	1	71998176	0.01749	1	0	17	469	0	0	0	17	0	17	0	0	0	0	0	0	14			-0.017801
AX-116115821	1	72029163	0.3602	1	63	222	198	0	0	1	1	0	1	0	0	0	0	0	0	1			0.00284566
AX-116700935	1	72272678	0.1585	5.308e-94	78	0	414	0	0	0	157	0	0	59	15	14	69	0	0	19	ADO		1
AX-116115868	1	72445672	0.00102	1	0	1	489	0	0	1	1	0	1	0	0	0	0	0	0	1		ADIhet	-0.00102145
AX-116115872	1	72465516	0.4948	0.4674	123	234	128	0	0	1	1	0	1	0	0	0	0	0	0	1			0.034949
AX-116660516	1	72469028	0.002037	1	0	2	489	0	1	0	2	0	2	0	0	0	0	0	0	2		ADIhet	-0.00204082
AX-116115914	1	72556349	0.2542	1.946e-11	60	124	296	1	0	0	128	0	42	41	16	10	19	0	0	36			0.318619
AX-116115931	1	72607500	0.3648	0.5582	68	220	200	0	0	0	3	0	0	0	0	0	3	0	0	1			0.0271838
AX-116115907	1	72640836	0.3666	0.5605	69	222	200	0	0	0	1	0	1	0	0	0	0	0	0	1			0.0264202
AX-116700957	1	72773355	0.2162	0.001255	11	189	288	0	0	1	2	0	2	0	0	0	0	0	0	2			-0.142793
AX-116115960	1	72788921	0.2204	0.0008183	11	190	280	0	1	1	1	0	1	0	0	0	0	0	0	1			-0.14956
AX-116115969	1	72835324	0.499	0.24	128	231	129	0	0	0	1	0	1	0	0	0	0	0	0	1			0.0532747
AX-116115970	1	72838987	0.5	0.2043	129	229	129	0	0	0	1	0	1	0	0	0	0	0	0	1			0.0595483
AX-116700961	1	72879817	0.3673	0.5613	69	222	199	0	0	0	2	0	2	0	0	0	0	0	0	1			0.0252688
AX-116115993	1	72926507	0.3697	0.6994	69	225	197	0	0	0	2	0	2	0	0	0	0	0	0	1			0.0166758
AX-116663179	1	73057549	0.2138	0.004632	12	186	293	0	1	0	11	0	0	1	0	0	10	0	0	2			-0.126647
AX-116116015	1	73080282	0.2163	0.001253	11	190	289	0	1	1	2	0	2	0	0	0	0	0	0	2			-0.143622
AX-116700966	1	73083458	0.3652	1.807e-08	94	167	225	0	0	1	151	0	22	60	21	13	35	0	0	41			0.258913
AX-116116014	1	73084337	0.3627	9.836e-10	94	158	225	0	0	1	145	0	16	60	21	13	35	0	0	40			0.283484
AX-116116053	1	73146530	0.424	1.54e-11	124	165	198	0	0	0	50	0	0	5	16	19	10	0	0	20			0.306367
AX-116658643	1	73304485	0.3709	0.6272	69	221	194	0	0	0	1	0	1	0	0	0	0	0	0	1			0.0215111
AX-116658629	1	73359167	0.3659	0.56	69	222	201	0	0	0	1	0	1	0	0	0	0	0	0	1			0.0275641
AX-116116094	1	73438612	0.3704	0.5593	70	220	196	0	1	0	3	0	0	0	0	0	3	0	0	1			0.0294118
AX-116116089	1	73454061	0.3676	0.6276	69	223	199	0	1	0	1	0	1	0	0	0	0	0	0	1			0.0231732
AX-116116088	1	73455819	0.3669	0.6274	69	223	200	0	1	0	1	0	1	0	0	0	0	0	0	1			0.024326
AX-116116102	1	73484104	0.3666	0.5605	69	222	200	0	1	0	1	0	1	0	0	0	0	0	0	1			0.0264202
AX-116116156	1	73669140	0.3666	0.5605	69	222	200	0	0	0	1	0	1	0	0	0	0	0	0	1			0.0264202
AX-116116168	1	73719244	0.3509	0.6895	57	225	201	0	0	0	1	0	0	1	0	0	0	0	0	1			-0.0225685
AX-116700984	1	73789666	0.3622	0.4937	68	219	203	0	0	0	1	0	0	0	1	0	0	0	0	1			0.0326986
AX-116116192	1	73858161	0.3696	0.771	68	224	195	0	0	1	4	0	4	0	0	0	0	0	0	2			0.0129569
AX-116700992	1	73922969	0.214	0.001861	11	186	289	0	0	0	1	0	1	0	0	0	0	0	0	1			-0.137686
AX-116116221	1	73959388	0.3651	0.6232	67	218	197	0	0	0	1	0	1	0	0	0	0	0	0	1			0.0244727
AX-116116240	1	74023151	0.3737	0.7709	69	223	191	0	0	0	2	0	2	0	0	0	0	0	0	1			0.0136764
AX-116116241	1	74023850	0.3659	0.56	69	222	201	0	0	0	1	0	0	0	0	1	0	0	0	1			0.0275641
AX-116116247	1	74037825	0.3679	0.629	69	224	199	0	0	0	1	0	1	0	0	0	0	0	0	1			0.0210869
AX-116116264	1	74098631	0.3659	0.56	69	222	201	0	1	0	1	0	1	0	0	0	0	0	0	1			0.0275641
AX-116116272	1	74121300	0.2128	0.001892	11	187	293	0	0	0	1	0	1	0	0	0	0	0	0	1			-0.136651
AX-116116291	1	74176563	0.3663	0.5592	69	221	200	0	1	1	1	0	1	0	0	0	0	0	0	1			0.0285235
AX-116116336	1	74328539	0.3646	0.4952	69	220	202	0	1	1	1	0	0	0	0	0	1	0	0	1			0.0329108
AX-116116343	1	74355097	0.3659	0.56	69	222	201	0	0	0	1	0	1	0	0	0	0	0	0	1			0.0275641
AX-116116351	1	74380465	0.3669	0.6274	69	223	200	0	1	0	1	0	1	0	0	0	0	0	0	1			0.024326
AX-116116355	1	74393192	0.3704	0.7713	69	225	196	0	1	0	2	0	2	0	0	0	0	0	0	2			0.0154975
AX-116116359	1	74408141	0.3632	0.6958	66	221	199	1	0	1	4	0	4	0	0	0	0	0	0	2			0.0169102
AX-116116369	1	74451213	0.3686	0.6263	69	221	197	0	1	0	3	0	2	0	0	0	1	0	0	3			0.0250515
AX-116701008	1	74468936	0.3696	0.497	70	220	197	0	0	0	2	0	1	1	0	0	0	0	0	2			0.0305827
AX-116701009	1	74478393	0.3676	0.6276	69	223	199	0	0	0	1	0	1	0	0	0	0	0	0	1			0.0231732
AX-116116378	1	74489323	0.3671	0.6973	68	223	198	0	1	0	2	0	2	0	0	0	0	0	0	2			0.0185716
AX-116116385	1	74507326	0.3673	0.5613	69	222	199	0	0	0	1	0	1	0	0	0	0	0	0	1			0.0252688
AX-116116410	1	74599885	0.1551	2.159e-92	76	0	414	0	0	0	155	0	0	59	16	12	68	0	0	19	ADO		1
AX-116116417	1	74627518	0.08248	0.06394	0	81	410	0	0	0	3	0	3	0	0	0	0	0	0	2			-0.0899001
AX-116116430	1	74681573	0.4959	0.1498	129	230	133	0	1	1	3	0	0	0	0	3	0	0	0	2			0.0649788
AX-116116436	1	74703960	0.4949	0.2386	126	230	131	0	1	1	1	0	0	0	0	1	0	0	0	1			0.0553419
AX-116663196	1	74719532	0.3648	0.4966	69	221	202	0	0	1	1	0	1	0	0	0	0	0	0	1			0.0308011
AX-116116457	1	74777195	0.4449	0.7838	95	246	149	0	1	0	1	0	1	0	0	0	0	0	0	1			-0.0164261
AX-116701031	1	74861822	0.3663	0.625	68	220	198	0	1	0	3	0	3	0	0	0	0	0	0	1			0.0248796
AX-116116500	1	74921817	0.3628	0.4352	69	219	204	0	0	1	1	0	1	0	0	0	0	0	0	1			0.0372723
AX-116116510	1	74956820	0.3608	0.4353	68	219	205	0	0	0	1	0	1	0	0	0	0	0	0	1			0.0349269
AX-116116567	1	75185815	0.2146	0.001833	11	187	289	1	0	1	1	0	0	0	0	1	0	0	0	1			-0.139181
AX-116701046	1	75216118	0.2128	0.0006888	10	189	292	0	1	1	1	0	1	0	0	0	0	0	0	1			-0.148808
AX-116116587	1	75227552	0.3625	0.3806	69	218	204	0	0	1	3	0	0	0	0	3	0	0	0	1			0.0393976
AX-116116588	1	75228153	0.3638	0.4376	69	220	203	0	0	1	1	0	1	0	0	0	0	0	0	1			0.0340372
AX-116116582	1	75256303	0.2228	0.000374	11	195	281	0	0	1	4	0	4	0	0	0	0	0	0	3			-0.156213
AX-116116576	1	75276376	0.001016	1	0	1	491	0	1	1	1	0	1	0	0	0	0	0	0	1		ADIhet	-0.00101729
AX-116116597	1	75282742	0.00102	1	0	1	489	0	0	1	1	0	1	0	0	0	0	0	0	1		ADIhet	-0.00102145
AX-116116593	1	75298278	0.4301	0.3068	94	224	161	0	1	1	10	0	0	0	0	9	1	0	0	4			0.0460543
AX-116116608	1	75356180	0.08028	0.06113	0	79	413	0	0	1	1	0	1	0	0	0	0	0	0	1			-0.0872928
AX-116116677	1	75567162	0.3686	0.6981	69	224	198	0	0	0	4	0	4	0	0	0	0	0	0	2			0.0199251
AX-116116716	1	75647792	0.4969	0.4146	125	234	128	0	0	0	2	0	1	0	1	0	0	0	0	2			0.0389779
AX-116116720	1	75656166	0.3577	0.6935	64	219	202	0	0	0	1	0	1	0	0	0	0	0	0	1			0.0173512
AX-116116723	1	75665616	0.3638	0.4376	69	220	203	0	0	0	2	0	2	0	0	0	0	0	0	2			0.0340372
AX-116640026	1	75738891	0.365	0.6256	68	221	200	0	0	0	2	0	2	0	0	0	0	0	0	2			0.0250748
AX-116116794	1	75835586	0.3635	0.4356	69	219	203	0	0	0	1	0	1	0	0	0	0	0	0	1			0.0361546
AX-116701081	1	75872057	0.3658	0.6931	66	217	194	1	0	0	2	0	2	0	0	0	0	0	0	1			0.0195458
AX-116701077	1	75992360	0.1335	9.407e-05	0	129	354	0	1	0	1	0	1	0	0	0	0	0	0	1			-0.154122
AX-116116747	1	76003844	0.4969	0.3207	127	234	130	0	0	0	1	0	1	0	0	0	0	0	0	1			0.0468076
AX-116116739	1	76032054	0.3703	0.5593	69	219	194	0	0	0	1	0	1	0	0	0	0	0	0	1			0.0257638
AX-116116735	1	76045430	0.002037	1	0	2	489	0	1	0	2	0	2	0	0	0	0	0	0	2		ADIhet	-0.00204082
AX-116116827	1	76150821	0.3622	0.4937	68	219	203	0	1	0	1	0	1	0	0	0	0	0	0	1			0.0326986
AX-116116838	1	76191803	0.3645	0.4337	69	217	201	0	1	0	2	0	1	0	1	0	0	0	0	2			0.038167
AX-116663218	1	76242796	0.1352	0.07907	4	125	363	0	0	1	1	0	1	0	0	0	0	0	0	1			-0.0867356
AX-116116857	1	76275022	0.4948	0.4107	122	230	127	0	0	1	2	0	2	0	0	0	0	0	0	1			0.0395613
AX-116116863	1	76313504	0.1402	0.03794	4	128	353	0	0	0	4	0	4	0	0	0	0	0	0	4			-0.0946537
AX-116701100	1	76391893	0.499	0.2791	128	233	129	0	0	1	1	0	1	0	0	0	0	0	0	1			0.0489756
AX-116116897	1	76536235	0.002037	1	0	2	489	0	0	1	2	0	2	0	0	0	0	0	0	2			-0.00204082
AX-116116926	1	76579952	0.3653	0.4955	69	220	201	0	1	1	1	0	1	0	0	0	0	0	0	1			0.0317771
AX-116116953	1	76668183	0.151	0.01228	4	140	346	0	1	1	2	0	2	0	0	0	0	0	0	2			-0.114215
AX-116117033	1	76765263	0.4847	0.2786	109	258	124	0	0	1	1	1	0	0	0	0	0	0	0	1			-0.0518982
AX-116117004	1	76881494	0.3646	0.6261	68	222	201	0	0	1	1	0	1	0	0	0	0	0	0	1			0.024119
AX-116116983	1	76953266	0.001016	1	0	1	491	0	1	1	1	0	1	0	0	0	0	0	0	1		ADIhet	-0.00101729
AX-116646777	1	77077702	0.002033	1	0	2	490	0	0	0	2	0	2	0	0	0	0	0	0	2		ADIhet	-0.00203666
AX-116117080	1	77098978	0.2842	3.906e-15	75	124	283	0	0	0	89	0	0	33	4	23	29	0	0	23			0.367735
AX-116117047	1	77255420	0.4928	0.65	115	249	122	0	0	0	1	0	0	1	0	0	0	0	0	1			-0.024904
AX-116117116	1	77396409	0.002037	1	0	2	489	0	0	0	1	0	1	0	0	0	0	0	0	1			-0.00204082
AX-116117125	1	77432427	0.1477	0.0181	4	137	350	0	1	1	1	0	1	0	0	0	0	0	0	1			-0.108507
AX-116117131	1	77451690	0.1505	3.612e-06	0	146	339	0	0	0	3	0	3	0	0	0	0	0	0	3			-0.177184
AX-116117145	1	77495442	0.3638	0.5605	68	222	202	1	0	0	1	0	1	0	0	0	0	0	0	1			0.0252557
AX-116117150	1	77508482	0.2378	0.106	21	191	278	0	0	0	1	0	1	0	0	0	0	0	0	1			-0.0754319
AX-116117159	1	77533735	0.002037	1	0	2	489	0	1	0	2	0	2	0	0	0	0	0	0	2		ADIhet	-0.00204082
AX-116117170	1	77569716	0.4939	0.3212	125	234	131	0	0	0	3	0	0	0	0	3	0	0	0	2			0.0447547
AX-116117171	1	77575457	0.4959	0.7178	122	240	126	0	0	0	3	0	3	0	0	0	0	0	0	1			0.0163274
AX-116117176	1	77588920	0.3963	1.691e-19	123	136	223	0	0	1	61	1	0	3	7	13	31	0	6	23			0.410302
AX-116117183	1	77605682	0.1366	0.05458	4	125	358	0	0	1	1	0	1	0	0	0	0	0	0	1			-0.0884822
AX-116659016	1	77683323	0.1373	0.05444	4	126	358	0	0	1	2	0	2	0	0	0	0	0	0	2			-0.0899422
AX-116117263	1	77885449	0.3663	0.2821	71	214	201	0	1	1	1	0	0	0	0	1	0	0	0	1			0.0514738
AX-116117268	1	77900454	0.3596	0.5568	66	219	203	0	1	1	1	0	1	0	0	0	0	0	0	1			0.0256684
AX-116117283	1	77966628	0.08333	0.0383	0	81	405	0	0	1	2	0	2	0	0	0	0	0	0	2			-0.0909091
AX-116117284	1	77971113	0.3574	0.6923	64	218	202	0	0	1	3	0	0	0	0	0	3	0	0	1			0.0194599
AX-116701162	1	78036982	0.1367	0.05452	4	126	360	0	0	1	1	0	1	0	0	0	0	0	0	1			-0.0892347
AX-116117320	1	78098685	0.3583	0.768	64	221	202	0	0	1	1	0	1	0	0	0	0	0	0	1			0.0131622
AX-116117346	1	78136682	0.08656	0.07741	7	71	413	0	0	1	14	0	0	4	0	2	8	0	0	5			0.0855532
AX-116117333	1	78139960	0.4441	0.7841	95	247	150	0	0	1	1	0	1	0	0	0	0	0	0	1			-0.0167713
AX-116117334	1	78143366	0.1585	5.308e-94	78	0	414	0	1	1	157	0	0	59	15	14	69	0	0	19	ADO		1
AX-116701172	1	78195278	0.4156	0.3014	77	245	158	0	0	1	3	2	0	0	1	0	0	0	0	2			-0.0507552
AX-116117359	1	78231715	0.1378	0.05476	4	127	359	0	1	1	3	0	3	0	0	0	0	0	0	3			-0.0910366
AX-116117371	1	78274730	0.001016	1	0	1	491	0	0	0	1	0	1	0	0	0	0	0	0	1		ADIhet	-0.00101729
AX-116117396	1	78373192	0.4959	0.8572	122	244	126	0	1	1	2	0	2	0	0	0	0	0	0	2			0.00806452
AX-116117402	1	78397017	0.1814	4.862e-14	43	90	352	0	0	1	33	0	9	2	1	13	8	0	0	14			0.375286
AX-116117403	1	78399605	0.1206	0.2813	4	109	372	0	0	1	14	0	14	0	0	0	0	0	0	1			-0.0594082
AX-116117405	1	78406901	0.499	0.3202	127	233	128	0	0	1	1	0	0	1	0	0	0	0	0	1			0.045078
AX-116117408	1	78430510	0.498	0.3681	127	236	129	0	0	1	1	0	1	0	0	0	0	0	0	1			0.0406346
AX-116117422	1	78476017	0.4949	0.3187	125	232	130	0	0	1	1	0	0	0	0	0	1	0	0	1			0.0471275
AX-116117426	1	78493042	0.497	0.4179	126	237	129	0	0	1	3	0	2	0	0	0	1	0	0	3			0.0365495
AX-116117430	1	78502936	0.4969	0.5885	124	239	127	0	1	0	2	0	2	0	0	0	0	0	0	2			0.0244532
AX-116117434	1	78519392	0.3663	0.7693	67	222	197	0	1	0	1	0	1	0	0	0	0	0	0	1			0.0160149
AX-116701199	1	78594810	0.1487	0.01219	4	138	349	0	0	0	1	0	1	0	0	0	0	0	0	1			-0.110277
AX-116117479	1	78737764	0.499	0.416	126	235	127	0	0	0	3	0	3	0	0	0	0	0	0	2			0.0368812
AX-116117494	1	78770669	0.001025	1	0	1	487	0	1	0	1	0	1	0	0	0	0	0	0	1		ADIhet	-0.00102564
AX-116117493	1	78772237	0.3604	0.4913	67	217	203	0	0	0	2	0	2	0	0	0	0	0	0	2			0.0334518
AX-116117492	1	78783495	0.4948	0.4674	123	234	128	0	1	0	1	0	1	0	0	0	0	0	0	1			0.034949
AX-116117500	1	78821712	0.5	0.3662	127	234	127	0	0	1	1	0	1	0	0	0	0	0	0	1			0.0409836
AX-116117541	1	78953569	0.3609	0.4327	68	217	204	0	1	0	3	0	3	0	0	0	0	0	0	2			0.0380691
AX-116117569	1	78967500	0.3592	0.3769	68	216	206	0	0	1	1	0	1	0	0	0	0	0	0	1			0.0424146
AX-116117548	1	78988502	0.3598	0.4334	68	218	206	0	0	1	2	0	2	0	0	0	0	0	0	2			0.038149
AX-116117587	1	79109332	0.1367	0.05452	4	126	360	0	0	1	1	0	1	0	0	0	0	0	0	1			-0.0892347
AX-116117598	1	79154490	0.1354	0.05509	4	125	362	0	1	1	1	0	1	0	0	0	0	0	0	1			-0.0870817
AX-116117600	1	79159720	0.1383	0.05486	4	127	357	0	1	1	1	0	1	0	0	0	0	0	0	1			-0.0917514
AX-116117605	1	79172213	0.1499	0.003636	3	137	337	0	1	1	10	0	10	0	0	0	0	0	0	7			-0.126969
AX-116701221	1	79178764	0.2838	0.05666	30	213	238	0	1	1	1	0	1	0	0	0	0	0	0	1			-0.0893635
AX-116701222	1	79181376	0.1357	0.05494	4	125	361	0	0	1	1	0	1	0	0	0	0	0	0	1			-0.0874293
AX-116117620	1	79238426	0.4267	0.4608	85	249	157	0	0	1	2	0	0	1	0	0	1	0	0	2			-0.0365456
AX-116117643	1	79328112	0.1362	0.05465	4	126	362	0	0	1	1	0	1	0	0	0	0	0	0	1			-0.0885338
AX-116117654	1	79360086	0.1362	0.05465	4	126	362	0	0	1	2	0	2	0	0	0	0	0	0	2			-0.0885338
AX-116701238	1	79413788	0.497	0.3221	127	235	130	0	0	1	1	0	1	0	0	0	0	0	0	1			0.0446799
AX-116117677	1	79420417	0.1568	0.005495	4	146	341	0	0	1	2	0	2	0	0	0	0	0	0	2			-0.12438
AX-116117715	1	79582174	0.08454	0.03786	0	82	403	0	0	1	3	0	3	0	0	0	0	0	0	3			-0.0923423
AX-116117722	1	79663358	0.498	0.3666	127	235	129	0	1	1	1	0	1	0	0	0	0	0	0	1			0.042754
AX-116117754	1	79796931	0.3595	0.3783	68	217	206	0	0	0	1	0	1	0	0	0	0	0	0	1			0.0402771
AX-116117756	1	79801521	0.1746	0.2051	19	131	334	0	0	0	32	0	1	6	1	6	18	0	0	13			0.0608971
AX-116701254	1	79830151	0.5	1	119	239	119	0	0	1	1	0	1	0	0	0	0	0	0	1			-0.00209644
AX-116117802	1	80024143	0.1558	0.005397	4	145	342	0	1	0	1	0	1	0	0	0	0	0	0	1			-0.122622
AX-116117826	1	80112501	0.4916	0.5834	119	233	127	0	0	0	25	0	4	20	1	0	0	0	0	9			0.0268684
AX-116117829	1	80126047	0.1352	0.07825	4	124	360	0	0	0	1	0	1	0	0	0	0	0	0	1			-0.0863134
AX-116117831	1	80130765	0.4979	0.5249	124	235	126	0	0	0	2	0	2	0	0	0	0	0	0	2			0.0309114
AX-116117851	1	80216003	0.136	0.05481	4	125	360	0	0	0	1	0	1	0	0	0	0	0	0	1			-0.0877786
AX-116663257	1	80223017	0.1354	0.05509	4	125	362	0	0	0	1	0	1	0	0	0	0	0	0	1			-0.0870817
AX-116117858	1	80264946	0.2582	0.4787	29	195	266	0	0	0	1	0	1	0	0	0	0	0	0	1			-0.0389766
AX-116701275	1	80324942	0.3809	0.567	68	238	185	0	0	0	1	0	1	0	0	0	0	0	0	1			-0.027811
AX-116117873	1	80345931	0.1437	0.0261	4	132	351	0	0	0	5	0	5	0	0	0	0	0	0	3			-0.101131
AX-116117877	1	80362038	0.001018	1	0	1	490	0	0	0	1	0	1	0	0	0	0	0	0	1		ADIhet	-0.00101937
AX-116117884	1	80382767	0.002037	1	0	2	489	0	1	0	2	0	2	0	0	0	0	0	0	2		ADIhet	-0.00204082
AX-116117891	1	80406577	0.2286	1.401e-05	9	201	269	0	0	0	2	0	2	0	0	0	0	0	0	1			-0.189797
AX-116701279	1	80418885	0.2848	9.56e-09	66	146	276	0	0	0	46	0	0	11	2	23	10	0	0	14			0.265651
AX-116117899	1	80436471	0.2732	3.638e-07	59	147	279	0	0	0	53	0	0	19	2	19	10	0	3	16			0.236772
AX-116117907	1	80465644	0.2274	0.0002383	11	194	270	0	0	0	9	0	1	1	0	0	7	0	0	4			-0.162453
AX-116117929	1	80532012	0.4663	4.412e-05	129	199	162	0	1	0	163	3	19	64	27	21	29	0	0	44			0.184054
AX-116117947	1	80566452	0.3506	0.07442	51	243	198	0	0	0	1	1	0	0	0	0	0	0	0	1			-0.0846295
AX-116701289	1	80572209	0.2878	0.0001015	23	236	231	0	0	0	5	0	0	0	0	1	4	0	0	2			-0.174988
AX-116117956	1	80603428	0.4969	0.3162	124	229	127	0	0	0	1	0	0	0	1	0	0	0	0	1			0.0457961
AX-116117958	1	80607452	0.1415	0.03782	4	129	351	0	0	0	1	0	1	0	0	0	0	0	0	1			-0.0968405
AX-116117961	1	80615050	0.00611	1	0	6	485	0	0	0	6	0	6	0	0	0	0	0	0	5			-0.00614754
AX-116117980	1	80658198	0.00102	1	0	1	489	0	0	0	1	0	1	0	0	0	0	0	0	1		ADIhet	-0.00102145
[truncated: 38,307 more rows]

## Sheet: Table S3
Supplementary Table S3. List of Copy Number Variations (CNV) identified per individual and porcine chromosome (SSC) using the software PennCNV. The following information is given for each CNV identified: a) identification of the individual and family (litter); b) identification and position (in bp) of the SNPs of start and end of the CNV; c) number of SNPs forming the CNV (No. SNPs); d) total Len…
Individual	Family	SSC	SNP start	Start position (bp)	SNP end	End position (bp)	No. SNPs	Length (bp)	CNV type
22	0	9	AX-116379123	49159154	AX-116379125	49163891	3	4738	Heterozygous deletion
22	0	8	AX-116345763	41766205	AX-116345767	41783493	3	17289	Duplication
20	0	1	AX-116702629	122985685	AX-116126248	123012627	3	26943	Duplication
20	0	2	AX-116185677	122653431	AX-116185678	122658411	3	4981	Duplication
145	1	3	AX-116202790	49528548	AX-116202788	49537445	3	8898	Duplication
145	1	9	AX-116391950	107398383	AX-116391953	107405547	3	7165	Duplication
68	1	4	AX-116240862	85174667	AX-116729439	85179007	3	4341	Duplication
71	0	2	AX-116178255	94551089	AX-116178257	94555287	3	4199	Homozygous deletion
71	0	7	AX-116743091	24721775	AX-116313973	24732568	3	10794	Homozygous deletion
71	0	7	AX-116760759	87012334	AX-116327248	87016672	3	4339	Homozygous deletion
71	0	5	AX-116258459	30743793	AX-116685326	30749237	3	5445	Heterozygous deletion
71	0	5	AX-116253082	8614924	AX-116253085	8626541	3	11618	Duplication
66	1	5	AX-116272296	98236701	AX-116272298	98242215	3	5515	Duplication
66	1	7	AX-116772842	24335760	AX-116313877	24346201	3	10442	Duplication
78	1	1	AX-116114016	64959667	AX-116113998	64970662	3	10996	Duplication
78	1	9	AX-116376532	37294468	AX-116376531	37294867	3	400	Duplication
78	1	11	AX-116427526	52978517	AX-116804273	52984764	3	6248	Duplication
78	1	11	AX-116667904	61409003	AX-116429581	61413226	3	4224	Duplication
78	1	14	AX-116499297	21723843	AX-116499299	21729257	3	5415	Duplication
90	0	11	AX-116427705	53634603	AX-116427707	53639681	3	5079	Homozygous deletion
90	0	3	AX-116208016	72586081	AX-116208019	72592550	3	6470	Duplication
90	0	5	AX-116265337	66537222	AX-116773126	66544973	3	7752	Duplication
90	0	15	AX-116536835	33012946	AX-116674337	33029038	3	16093	Duplication
69	0	5	AX-116255547	17792187	AX-116255545	17797995	3	5809	Homozygous deletion
69	0	1	AX-116631101	259441618	AX-116665419	259444686	3	3069	Duplication
69	0	9	AX-116391635	106107670	AX-116391637	106111630	3	3961	Duplication
69	0	9	AX-116397357	132477032	AX-116397359	132481977	3	4946	Duplication
69	0	13	AX-116490678	188362733	AX-116490683	188383348	3	20616	Duplication
72	20	7	AX-116317029	36266208	AX-116763677	36270951	3	4744	Homozygous deletion
73	20	18	AX-116678720	46754286	AX-116602277	46759980	3	5695	Duplication
73	20	10	AX-116414889	68399227	AX-116414893	68408525	3	9299	Amplification
88	20	3	AX-116681481	46423680	AX-116201931	46436571	3	12892	Duplication
88	20	7	AX-116320762	54019862	AX-116320764	54034320	3	14459	Duplication
88	20	8	AX-116345763	41766205	AX-116345767	41783493	3	17289	Duplication
88	20	9	AX-116367667	906901	AX-116797362	914242	3	7342	Duplication
88	20	15	AX-116537749	36842805	AX-116537751	36851105	3	8301	Duplication
75	20	2	AX-116182382	110325630	AX-116182384	110330061	3	4432	Duplication
188	20	18	AX-116600918	40624554	AX-116811110	40641523	3	16970	Homozygous deletion
188	20	1	AX-116116387	74520981	AX-116116388	74525700	3	4720	Duplication
56	18	4	AX-116239380	79331352	AX-116239381	79333567	3	2216	Duplication
56	18	13	AX-116476364	122099113	AX-116476365	122113612	3	14500	Duplication
56	18	16	AX-116566274	28221762	AX-116566276	28225318	3	3557	Duplication
59	18	1	AX-116114335	66441841	AX-116114337	66451605	3	9765	Duplication
59	18	11	AX-116426520	48551337	AX-116426525	48592209	3	40873	Duplication
59	18	11	AX-116431767	71331442	AX-116431768	71333951	3	2510	Duplication
58	18	6	AX-116687690	124634230	AX-116299390	124638516	3	4287	Duplication
58	18	15	AX-116544931	73765926	AX-116544933	73774818	3	8893	Duplication
62	18	10	AX-116767743	29250703	AX-116405891	29258798	3	8096	Duplication
63	18	11	AX-116738182	12026583	AX-116804161	12030446	3	3864	Homozygous deletion
63	18	8	AX-116803531	131244693	AX-116365451	131253774	3	9082	Duplication
63	18	10	AX-116405464	27296914	AX-116405466	27302326	3	5413	Duplication
64	18	1	AX-116135341	171209306	AX-116135344	171217996	3	8691	Duplication
64	18	15	AX-116810503	35938892	AX-116537558	35945079	3	6188	Duplication
65	18	1	AX-116662897	52355814	AX-116110617	52361875	3	6062	Heterozygous deletion
65	18	17	AX-116756946	53215087	AX-116589975	53225280	3	10194	Heterozygous deletion
65	18	18	AX-116789715	50855185	AX-116762963	50860994	3	5810	Heterozygous deletion
51	19	9	AX-116374959	31098525	AX-116374962	31104378	3	5854	Homozygous deletion
51	19	9	AX-116397355	132467562	AX-116397357	132477032	3	9471	Homozygous deletion
51	19	3	AX-116199186	29931110	AX-116199188	29935895	3	4786	Duplication
51	19	11	AX-116432027	72457924	AX-116432030	72465599	3	7676	Duplication
51	19	16	AX-116759721	932830	AX-116559767	934940	3	2111	Duplication
52	19	13	AX-116454197	30431078	AX-116454215	30437253	3	6176	Heterozygous deletion
52	19	18	AX-116785021	15161902	AX-116742237	15166509	3	4608	Heterozygous deletion
52	19	4	AX-116237634	70880368	AX-116237635	70885656	3	5289	Duplication
52	19	9	AX-116395065	122497566	AX-116395067	122502078	3	4513	Duplication
52	19	11	AX-116424050	38525749	AX-116424052	38531013	3	5265	Duplication
54	19	2	AX-116178032	93757963	AX-116178034	93764307	3	6345	Duplication
54	19	6	AX-116577622	58717364	AX-116777533	58719326	3	1963	Duplication
55	19	13	AX-116484143	160428815	AX-116739596	160433931	3	5117	Homozygous deletion
55	19	4	AX-116232517	50197788	AX-116232519	50202436	3	4649	Duplication
187	32	2	AX-116178255	94551089	AX-116178257	94555287	3	4199	Homozygous deletion
187	32	2	AX-116181032	105545290	AX-116181052	105556773	3	11484	Homozygous deletion
187	32	7	AX-116743091	24721775	AX-116313973	24732568	3	10794	Homozygous deletion
187	32	7	AX-116760759	87012334	AX-116327248	87016672	3	4339	Homozygous deletion
187	32	1	AX-116137058	180349144	AX-116137060	180363693	3	14550	Duplication
187	32	17	AX-116745278	17317138	AX-116795849	17322175	3	5038	Duplication
99	30	2	AX-116178255	94551089	AX-116178257	94555287	3	4199	Homozygous deletion
99	30	17	AX-116660208	32412680	AX-116585225	32418216	3	5537	Homozygous deletion
99	30	1	AX-116705022	209443521	AX-116143228	209452001	3	8481	Duplication
99	30	2	AX-116188949	136738934	AX-116715915	136742345	3	3412	Duplication
100	30	1	AX-116103053	24200716	AX-116103056	24206779	3	6064	Homozygous deletion
100	30	13	AX-116485991	167917790	AX-116485993	167922025	3	4236	Heterozygous deletion
100	30	1	AX-116130742	149571031	AX-116130741	149577491	3	6461	Duplication
100	30	5	AX-116645542	1245556	AX-116130385	1248951	3	3396	Duplication
100	30	6	AX-116696822	127324857	AX-116695577	127360641	3	35785	Duplication
100	30	11	AX-116424811	41548911	AX-116424812	41553392	3	4482	Duplication
100	30	11	AX-116425879	45408866	AX-116425877	45413195	3	4330	Duplication
100	30	11	AX-116668143	71280437	AX-116431737	71288330	3	7894	Duplication
101	30	2	AX-116178255	94551089	AX-116178257	94555287	3	4199	Homozygous deletion
101	30	7	AX-116743091	24721775	AX-116313973	24732568	3	10794	Homozygous deletion
104	30	11	AX-116424811	41548911	AX-116424812	41553392	3	4482	Duplication
105	30	2	AX-116178255	94551089	AX-116178257	94555287	3	4199	Homozygous deletion
105	30	3	AX-116210393	86108243	AX-116210396	86121738	3	13496	Heterozygous deletion
105	30	1	AX-116132434	156898642	AX-116132439	156912006	3	13365	Duplication
105	30	2	AX-116194462	54103501	AX-116194465	54115191	3	11691	Duplication
105	30	2	AX-116658139	89019986	AX-116176686	89023636	3	3651	Duplication
94	31	7	AX-116320762	54019862	AX-116320764	54034320	3	14459	Duplication
98	31	3	AX-116723202	106280150	AX-116215258	106287901	3	7752	Duplication
98	31	5	AX-116258164	29461550	AX-116745496	29469494	3	7945	Duplication
98	31	7	AX-116308814	2945780	AX-116308816	2962414	3	16635	Duplication
93	31	7	AX-116743091	24721775	AX-116313973	24732568	3	10794	Homozygous deletion
93	31	8	AX-116343973	34173113	AX-116343976	34179815	3	6703	Homozygous deletion
93	31	2	AX-116182207	109670430	AX-116182210	109681344	3	10915	Duplication
93	31	15	AX-116537678	36528410	AX-116537676	36533094	3	4685	Duplication
95	31	16	AX-116563058	14970012	AX-116563060	14974456	3	4445	Duplication
96	31	2	AX-116178255	94551089	AX-116178257	94555287	3	4199	Homozygous deletion
96	31	8	AX-116343973	34173113	AX-116343976	34179815	3	6703	Homozygous deletion
107	18	11	AX-116423333	35884352	AX-116423335	35889847	3	5496	Homozygous deletion
108	18	11	AX-116738182	12026583	AX-116804161	12030446	3	3864	Homozygous deletion
108	18	4	AX-116235704	62378198	AX-116235706	62384534	3	6337	Duplication
108	18	5	AX-116257155	24886499	AX-116257157	24894737	3	8239	Duplication
108	18	10	AX-116405464	27296914	AX-116405466	27302326	3	5413	Duplication
108	18	11	AX-116424172	39029932	AX-116424222	39033823	3	3892	Duplication
108	18	16	AX-116566274	28221762	AX-116566276	28225318	3	3557	Duplication
109	18	13	AX-116489911	185017123	AX-116489913	185024642	3	7520	Heterozygous deletion
109	18	2	AX-116712710	67592716	AX-116712683	67605896	3	13181	Duplication
109	18	13	AX-116483791	159136486	AX-116483794	159145069	3	8584	Duplication
110	18	14	AX-116801525	17806259	AX-116498308	17810837	3	4579	Duplication
110	18	15	AX-116536723	30867461	AX-116536721	30873715	3	6255	Duplication
146	20	15	AX-116556461	127128629	AX-116801909	127135607	3	6979	Homozygous deletion
147	20	2	AX-116175718	85084688	AX-116175719	85096564	3	11877	Duplication
147	20	13	AX-116459259	50920226	AX-116670130	50924481	3	4256	Duplication
149	20	3	AX-116722991	102804414	AX-116682130	102822552	3	18139	Duplication
234	20	14	AX-116852654	24736269	AX-116499961	24744592	3	8324	Homozygous deletion
234	20	1	AX-116133491	161702779	AX-116133494	161713184	3	10406	Duplication
234	20	14	AX-116528945	139731107	AX-116528984	139763302	3	32196	Duplication
234	20	15	AX-116696826	109025628	AX-116655891	109035241	3	9614	Duplication
125	19	7	AX-116309645	6935456	AX-116760624	6941778	3	6323	Duplication
125	19	8	AX-116349224	62034116	AX-116349226	62038295	3	4180	Duplication
126	19	12	AX-116444460	49128202	AX-116785870	49132368	3	4167	Duplication
126	19	17	AX-116590815	56255561	AX-116742167	56260945	3	5385	Duplication
128	19	13	AX-116484143	160428815	AX-116739596	160433931	3	5117	Homozygous deletion
128	19	1	AX-116111664	56143763	AX-116700305	56147111	3	3349	Duplication
129	19	1	AX-116103053	24200716	AX-116103056	24206779	3	6064	Homozygous deletion
129	19	9	AX-116384828	74785106	AX-116384825	74794629	3	9524	Homozygous deletion
129	19	6	AX-116299366	124563889	AX-116299367	124569917	3	6029	Duplication
129	19	11	AX-116422147	31351865	AX-116422150	31363959	3	12095	Duplication
130	19	13	AX-116484143	160428815	AX-116739596	160433931	3	5117	Homozygous deletion
130	19	3	AX-116214813	104637072	AX-116214826	104676990	3	39919	Duplication
131	19	9	AX-116378287	44916944	AX-116692964	44924334	3	7391	Homozygous deletion
131	19	10	AX-116412162	56193020	AX-116412163	56197829	3	4810	Heterozygous deletion
132	19	6	AX-116302412	139078982	AX-116302414	139086462	3	7481	Homozygous deletion
132	19	3	AX-116199105	29681713	AX-116199107	29685850	3	4138	Duplication
132	19	4	AX-116226519	24675011	AX-116226524	24692495	3	17485	Duplication
132	19	9	AX-116385805	79005860	AX-116385807	79010532	3	4673	Duplication
133	39	17	AX-116677871	56123031	AX-116590784	56128891	3	5861	Duplication
135	40	4	AX-116235133	60287243	AX-116235135	60291250	3	4008	Duplication
139	40	7	AX-116313988	24893797	AX-116760682	24901729	3	7933	Duplication
139	40	11	AX-116754004	16511477	AX-116418943	16522080	3	10604	Duplication
139	40	13	AX-116459877	53174756	AX-116459879	53178642	3	3887	Duplication
139	40	16	AX-116570559	45776718	AX-116570564	45793289	3	16572	Duplication
140	40	9	AX-116393034	111880851	AX-116393037	111896064	3	15214	Duplication
141	39	2	AX-116166962	34346641	AX-116166964	34352441	3	5801	Duplication
141	39	8	AX-116352985	78217237	AX-116352962	78225412	3	8176	Duplication
141	39	11	AX-116425430	43905957	AX-116425432	43912782	3	6826	Duplication
142	40	2	AX-116159994	5508545	AX-116159993	5509473	3	929	Heterozygous deletion
142	40	9	AX-116371755	18462447	AX-116371757	18467709	3	5263	Duplication
142	40	9	AX-116392210	108530704	AX-116392212	108539701	3	8998	Duplication
142	40	13	AX-116639139	43400947	AX-116639134	43414380	3	13434	Duplication
142	40	14	AX-116496267	8844673	AX-116496269	8848656	3	3984	Duplication
134	40	15	AX-116543716	65261038	AX-116543712	65277282	3	16245	Duplication
136	39	4	AX-116235704	62378198	AX-116235706	62384534	3	6337	Duplication
136	39	10	AX-116413523	62248469	AX-116413520	62261859	3	13391	Duplication
137	39	1	AX-116133928	163615411	AX-116133930	163620672	3	5262	Duplication
137	39	2	AX-116159169	604146	AX-116159166	612518	3	8373	Duplication
137	39	8	AX-116358995	102483957	AX-116358997	102488031	3	4075	Duplication
138	39	18	AX-116774859	2038384	AX-116592593	2051435	3	13052	Heterozygous deletion
138	39	13	AX-116487085	172825033	AX-116487083	172832391	3	7359	Duplication
143	40	6	AX-116287593	70512171	AX-116287596	70522819	3	10649	Duplication
144	40	13	AX-116487449	174604652	AX-116487452	174617665	3	13014	Duplication
168	23	1	AX-116142457	206371478	AX-116142459	206380299	3	8822	Duplication
168	23	14	AX-116499381	22035564	AX-116499383	22038435	3	2872	Duplication
169	23	1	AX-116700726	66864123	AX-116700727	66869369	3	5247	Duplication
169	23	6	AX-116278769	25665739	AX-116278771	25675885	3	10147	Duplication
153	49	1	AX-116098049	1656372	AX-116098053	1666523	3	10152	Duplication
166	22	13	AX-116478006	131657473	AX-116478007	131666050	3	8578	Heterozygous deletion
166	22	10	AX-116404875	24477513	AX-116779647	24492369	3	14857	Duplication
167	22	2	AX-116159994	5508545	AX-116159993	5509473	3	929	Heterozygous deletion
167	22	18	AX-116600918	40624554	AX-116811110	40641523	3	16970	Heterozygous deletion
167	22	4	AX-116729171	78344340	AX-116239200	78351298	3	6959	Duplication
167	22	4	AX-116239401	79423325	AX-116239402	79447756	3	24432	Duplication
167	22	5	AX-116257155	24886499	AX-116257157	24894737	3	8239	Duplication
167	22	15	AX-116545055	74438897	AX-116776577	74449548	3	10652	Duplication
167	22	15	AX-116547923	85173250	AX-116547938	85240663	3	67414	Duplication
165	22	9	AX-116388865	90481600	AX-116792171	90485951	3	4352	Homozygous deletion
165	22	15	AX-116536565	31804217	AX-116756001	31827552	3	23336	Duplication
165	22	15	AX-116544318	69421362	AX-116544320	69454220	3	32859	Duplication
165	22	1	AX-116111879	56951935	AX-116111881	56957814	3	5880	Amplification
158	4	13	AX-116450376	15323274	AX-116450380	15343298	3	20025	Homozygous deletion
158	4	4	AX-116235419	61433961	AX-116235421	61438006	3	4046	Duplication
158	4	11	AX-116428797	58142465	AX-116428802	58159129	3	16665	Duplication
158	4	14	AX-116740495	119112464	AX-116524197	119125554	3	13091	Duplication
158	4	16	AX-116566274	28221762	AX-116566276	28225318	3	3557	Duplication
161	4	14	AX-116522325	110767467	AX-116522327	110773828	3	6362	Heterozygous deletion
161	4	18	AX-116602975	50474078	AX-116602982	50490223	3	16146	Duplication
157	4	13	AX-116484143	160428815	AX-116739596	160433931	3	5117	Homozygous deletion
157	4	2	AX-116709904	14138197	AX-116709914	14195278	3	57082	Duplication
162	4	7	AX-116743091	24721775	AX-116313973	24732568	3	10794	Homozygous deletion
162	4	14	AX-116517148	91037520	AX-116517143	91049774	3	12255	Homozygous deletion
162	4	4	AX-116232528	50227036	AX-116232530	50232386	3	5351	Duplication
162	4	13	AX-116476364	122099113	AX-116476365	122113612	3	14500	Duplication
164	4	3	AX-116201115	41546933	AX-116201109	41590627	3	43695	Duplication
164	4	3	AX-116723202	106280150	AX-116215258	106287901	3	7752	Duplication
164	4	9	AX-116381299	59944035	AX-116758408	59948774	3	4740	Duplication
164	4	12	AX-116437465	17957129	AX-116437466	17961464	3	4336	Duplication
164	4	13	AX-116669559	13244196	AX-116449913	13249005	3	4810	Duplication
172	3	6	AX-116301221	133959772	AX-116748593	133964234	3	4463	Duplication
172	3	8	AX-116764118	124689111	AX-116363939	124693369	3	4259	Duplication
172	3	13	AX-116473107	105530170	AX-116473109	105539616	3	9447	Duplication
172	3	14	AX-116499933	24531961	AX-116499935	24537752	3	5792	Duplication
173	3	7	AX-116763685	38092334	AX-116317505	38099802	3	7469	Heterozygous deletion
173	3	3	AX-116720253	45851199	AX-116202072	45864572	3	13374	Duplication
173	3	3	AX-116206537	65157882	AX-116206539	65161825	3	3944	Duplication
173	3	8	AX-116337998	9876114	AX-116783102	9879388	3	3275	Duplication
173	3	13	AX-116669724	22300091	AX-116452066	22312285	3	12195	Duplication
173	3	13	AX-116485201	164968678	AX-116485204	164976089	3	7412	Duplication
173	3	16	AX-116571312	49522476	AX-116571314	49539931	3	17456	Duplication
178	3	1	AX-116130729	149416783	AX-116130771	149427245	3	10463	Duplication
180	3	16	AX-116675996	24967181	AX-116565388	24971884	3	4704	Duplication
174	3	4	AX-116727976	46975615	AX-116727977	46982463	3	6849	Duplication
175	3	1	AX-116130729	149416783	AX-116130771	149427245	3	10463	Duplication
175	3	7	AX-116316496	34251152	AX-116316498	34255377	3	4226	Duplication
175	3	11	AX-116640745	45401767	AX-116425880	45405335	3	3569	Duplication
175	3	15	AX-116547923	85173250	AX-116547938	85240663	3	67414	Duplication
175	3	16	AX-116562133	10945395	AX-116786316	10955632	3	10238	Duplication
179	3	2	AX-116190876	145095712	AX-116716553	145101073	3	5362	Duplication
179	3	3	AX-116208265	73873634	AX-116208267	73898564	3	24931	Duplication
179	3	5	AX-116646452	7501397	AX-116643462	7508117	3	6721	Duplication
179	3	13	AX-116695289	184427439	AX-116641753	184432349	3	4911	Duplication
199	34	2	AX-116712710	67592716	AX-116712683	67605896	3	13181	Duplication
199	34	6	AX-116763420	85874769	AX-116751718	85896797	3	22029	Duplication
199	34	6	AX-116790435	94837055	AX-116292929	94842797	3	5743	Duplication
199	34	8	AX-116691363	81626326	AX-116353785	81638359	3	12034	Duplication
199	34	9	AX-116390197	97873135	AX-116764362	97884848	3	11714	Duplication
199	34	16	AX-116574575	65041657	AX-116574573	65048184	3	6528	Duplication
200	34	2	AX-116183588	114807834	AX-116183593	114821486	3	13653	Duplication
200	34	4	AX-116232528	50227036	AX-116232530	50232386	3	5351	Duplication
201	34	7	AX-116309714	7217053	AX-116309716	7228699	3	11647	Duplication
201	34	9	AX-116736993	17695714	AX-116371578	17700848	3	5135	Duplication
202	34	2	AX-116180935	105221924	AX-116180937	105226417	3	4494	Homozygous deletion
202	34	1	AX-116125971	121251634	AX-116125974	121267294	3	15661	Duplication
202	34	5	AX-116130374	1215850	AX-116130378	1238311	3	22462	Duplication
202	34	14	AX-116770443	139032994	AX-116755854	139044941	3	11948	Duplication
202	34	15	AX-116810631	135419655	AX-116558229	135423835	3	4181	Duplication
210	21	7	AX-116311569	16134887	AX-116311571	16141216	3	6330	Duplication
210	21	9	AX-116693170	59407731	AX-116381158	59411613	3	3883	Duplication
210	21	16	AX-116566274	28221762	AX-116566276	28225318	3	3557	Duplication
235	16	3	AX-116723202	106280150	AX-116215258	106287901	3	7752	Duplication
235	16	4	AX-116238751	76151811	AX-116683827	76157145	3	5335	Duplication
235	16	10	AX-116410936	50934464	AX-116737979	50947471	3	13008	Duplication
235	16	12	AX-116437465	17957129	AX-116437466	17961464	3	4336	Duplication
236	16	3	AX-116723202	106280150	AX-116215258	106287901	3	7752	Duplication
236	16	4	AX-116233480	54141533	AX-116233482	54146330	3	4798	Duplication
215	35	4	AX-116233480	54141533	AX-116233482	54146330	3	4798	Duplication
215	35	7	AX-116326096	82441345	AX-116326098	82446198	3	4854	Duplication
216	35	6	AX-116301221	133959772	AX-116748593	133964234	3	4463	Duplication
216	35	13	AX-116494243	206514784	AX-116494221	206518720	3	3937	Duplication
216	35	16	AX-116560324	3602594	AX-116776668	3606588	3	3995	Duplication
216	35	17	AX-116589241	49704729	AX-116589242	49713156	3	8428	Duplication
218	35	4	AX-116236627	66306810	AX-116236628	66311863	3	5054	Duplication
218	35	10	AX-116412565	58113988	AX-116412567	58121650	3	7663	Duplication
219	35	6	AX-116301221	133959772	AX-116748593	133964234	3	4463	Duplication
219	35	8	AX-116758154	65213330	AX-116778872	65222196	3	8867	Duplication
220	35	2	AX-116712742	68417642	AX-116173107	68436923	3	19282	Duplication
220	35	2	AX-116181225	106267176	AX-116181223	106271141	3	3966	Duplication
220	35	5	AX-116771873	61785835	AX-116264328	61791379	3	5545	Duplication
220	35	12	AX-116440546	32229293	AX-116440548	32238683	3	9391	Duplication
220	35	13	AX-116489891	184932791	AX-116739726	184937223	3	4433	Duplication
220	35	15	AX-116544578	71128056	AX-116770552	71147120	3	19065	Duplication
222	35	1	AX-116135633	172386822	AX-116135630	172395815	3	8994	Duplication
222	35	1	AX-116704872	205299186	AX-116142179	205330327	3	31142	Duplication
222	35	2	AX-116186221	124671046	AX-116186225	124685708	3	14663	Duplication
222	35	4	AX-116233480	54141533	AX-116233482	54146330	3	4798	Duplication
222	35	6	AX-116301221	133959772	AX-116748593	133964234	3	4463	Duplication
222	35	11	AX-116754070	34093627	AX-116792949	34108020	3	14394	Duplication
222	35	13	AX-116488947	180480871	AX-116488950	180488297	3	7427	Duplication
223	35	3	AX-116723202	106280150	AX-116215258	106287901	3	7752	Duplication
225	35	3	AX-116723202	106280150	AX-116215258	106287901	3	7752	Duplication
225	35	4	AX-116233480	54141533	AX-116233482	54146330	3	4798	Duplication
225	35	6	AX-116292890	94716580	AX-116790433	94724121	3	7542	Duplication
225	35	7	AX-116309645	6935456	AX-116760624	6941778	3	6323	Duplication
225	35	8	AX-116348571	58837241	AX-116348573	58841817	3	4577	Duplication
225	35	11	AX-116424326	39418261	AX-116754087	39422900	3	4640	Duplication
226	35	2	AX-116173088	68407138	AX-116173090	68424546	3	17409	Duplication
227	35	8	AX-116363423	121937152	AX-116363425	121940439	3	3288	Duplication
221	15	3	AX-116204586	57512112	AX-116204587	57518241	3	6130	Duplication
221	15	3	AX-116723202	106280150	AX-116215258	106287901	3	7752	Duplication
221	15	10	AX-116406404	31458057	AX-116406406	31462130	3	4074	Duplication
221	15	11	AX-116421553	29070351	AX-116421556	29076587	3	6237	Duplication
244	38	4	AX-116727076	23830940	AX-116226350	23835096	3	4157	Duplication
244	38	4	AX-116231264	45931755	AX-116231269	45955123	3	23369	Duplication
244	38	8	AX-116746094	2281829	AX-116775432	2293191	3	11363	Duplication
244	38	13	AX-116457704	45587412	AX-116457707	45594327	3	6916	Duplication
244	38	14	AX-116518419	95767606	AX-116518421	95772115	3	4510	Duplication
245	38	2	AX-116712086	46851812	AX-116712088	46864376	3	12565	Duplication
245	38	7	AX-116308607	1901293	AX-116308609	1913859	3	12567	Duplication
245	38	9	AX-116379434	50883305	AX-116379438	50886781	3	3477	Duplication
246	38	3	AX-116208786	76324332	AX-116721937	76328528	3	4197	Duplication
246	38	13	AX-116483910	159555188	AX-116483913	159561761	3	6574	Duplication
247	38	7	AX-116653105	78044920	AX-116653103	78057351	3	12432	Heterozygous deletion
247	38	3	AX-116197561	23358284	AX-116197565	23368630	3	10347	Duplication
247	38	13	AX-116478084	131965986	AX-116478086	131970797	3	4812	Duplication
248	38	2	AX-116712742	68417642	AX-116173107	68436923	3	19282	Duplication
248	38	8	AX-116357928	98536498	AX-116357930	98543216	3	6719	Duplication
248	38	11	AX-116426520	48551337	AX-116426525	48592209	3	40873	Duplication
238	38	18	AX-116602975	50474078	AX-116602982	50490223	3	16146	Duplication
239	38	1	AX-116132377	156611312	AX-116132374	156620151	3	8840	Duplication
239	38	7	AX-116782935	15327601	AX-116311392	15334347	3	6747	Duplication
239	38	14	AX-116529036	140460023	AX-116529039	140466187	3	6165	Duplication
240	38	4	AX-116654814	105273086	AX-116658588	105276239	3	3154	Heterozygous deletion
240	38	1	AX-116708283	272523502	AX-116157699	272528106	3	4605	Duplication
242	38	2	AX-116167065	34727465	AX-116167071	34751242	3	23778	Homozygous deletion
242	38	3	AX-116657908	28228707	AX-116641363	28241617	3	12911	Duplication
242	38	3	AX-116199880	33425319	AX-116199903	33426590	3	1272	Duplication
308	35	13	AX-116484143	160428815	AX-116739596	160433931	3	5117	Homozygous deletion
308	35	8	AX-116632816	119150431	AX-116632813	119156534	3	6104	Duplication
308	35	14	AX-116501194	30601176	AX-116765556	30610718	3	9543	Duplication
326	36	11	AX-116667928	62482142	AX-116429859	62487651	3	5510	Heterozygous deletion
326	36	1	AX-116133265	160561776	AX-116133285	160734418	3	172643	Duplication
326	36	3	AX-116202084	45759227	AX-116202080	45779992	3	20766	Duplication
326	36	12	AX-116433536	647626	AX-116433534	661322	3	13697	Duplication
327	36	4	AX-116224373	15126785	AX-116682979	15143921	3	17137	Duplication
327	36	7	AX-116324654	74785971	AX-116778480	74790988	3	5018	Duplication
328	36	1	AX-116706345	244882895	AX-116706346	244888810	3	5916	Duplication
328	36	3	AX-116657908	28228707	AX-116641363	28241617	3	12911	Duplication
328	36	10	AX-116399729	2817199	AX-116737620	2822804	3	5606	Duplication
329	36	10	AX-116399215	324233	AX-116769492	331316	3	7084	Duplication
329	36	16	AX-116566274	28221762	AX-116566276	28225318	3	3557	Duplication
330	36	9	AX-116379434	50883305	AX-116379438	50886781	3	3477	Duplication
330	36	9	AX-116398563	138262256	AX-116749381	138266284	3	4029	Duplication
332	36	1	AX-116127419	128853199	AX-116127422	128872175	3	18977	Duplication
332	36	8	AX-116336355	1263789	AX-116336357	1269163	3	5375	Duplication
332	36	16	AX-116787816	10077503	AX-116561907	10080026	3	2524	Duplication
323	36	11	AX-116424971	42127592	AX-116424974	42134873	3	7282	Homozygous deletion
323	36	2	AX-116644454	34372791	AX-116644457	34383724	3	10934	Heterozygous deletion
323	36	3	AX-116199186	29931110	AX-116199188	29935895	3	4786	Duplication
323	36	3	AX-116205942	62635949	AX-116205944	62641415	3	5467	Duplication
323	36	6	AX-116284814	55774888	AX-116742864	55790926	3	16039	Duplication
323	36	6	AX-116627114	63042721	AX-116648499	63072216	3	29496	Duplication
323	36	7	AX-116309642	6926620	AX-116309645	6935456	3	8837	Duplication
324	36	18	AX-116603419	52412333	AX-116603420	52415142	3	2810	Heterozygous deletion
312	37	14	AX-116511384	68466929	AX-116784389	68472110	3	5182	Duplication
313	37	1	AX-116137058	180349144	AX-116137060	180363693	3	14550	Duplication
313	37	5	AX-116271241	92611632	AX-116757535	92622611	3	10980	Duplication
313	37	6	AX-116276907	16500229	AX-116276909	16505469	3	5241	Duplication
360	24	13	AX-116484143	160428815	AX-116739596	160433931	3	5117	Homozygous deletion
360	24	11	AX-116431767	71331442	AX-116431768	71333951	3	2510	Duplication
363	24	3	AX-116219142	123986322	AX-116219143	123997387	3	11066	Homozygous deletion
363	24	13	AX-116484143	160428815	AX-116739596	160433931	3	5117	Homozygous deletion
363	24	6	AX-116276142	12083905	AX-116276144	12088381	3	4477	Duplication
363	24	9	AX-116376957	38711088	AX-116376955	38718377	3	7290	Duplication
365	24	2	AX-116714068	108944832	AX-116181996	108950348	3	5517	Duplication
365	24	3	AX-116203006	50425768	AX-116203003	50459548	3	33781	Duplication
365	24	5	AX-116264263	61621275	AX-116264264	61626641	3	5367	Duplication
314	37	3	AX-116194320	8107134	AX-116194316	8119845	3	12712	Duplication
314	37	14	AX-116774638	27034120	AX-116762188	27061019	3	26900	Duplication
314	37	16	AX-116563010	14640538	AX-116638031	14647633	3	7096	Duplication
361	24	13	AX-116484143	160428815	AX-116739596	160433931	3	5117	Homozygous deletion
361	24	7	AX-116802935	3579678	AX-116308898	3582343	3	2666	Heterozygous deletion
361	24	6	AX-116286641	65556439	AX-116654789	65565404	3	8966	Duplication
364	24	13	AX-116484143	160428815	AX-116739596	160433931	3	5117	Homozygous deletion
364	24	10	AX-116414908	68453187	AX-116414910	68459122	3	5936	Duplication
366	24	1	AX-116153986	255481696	AX-116153984	255488200	3	6505	Duplication
366	24	3	AX-116219950	128308912	AX-116724813	128311837	3	2926	Duplication
366	24	11	AX-116428580	57290741	AX-116428576	57305055	3	14315	Duplication
366	24	15	AX-116544931	73765926	AX-116544933	73774818	3	8893	Duplication
366	24	16	AX-116560324	3602594	AX-116776668	3606588	3	3995	Duplication
369	33	3	AX-116220122	129196465	AX-116724872	129200067	3	3603	Duplication
369	33	8	AX-116746094	2281829	AX-116775432	2293191	3	11363	Duplication
369	33	11	AX-116424326	39418261	AX-116754087	39422900	3	4640	Duplication
369	33	16	AX-116560324	3602594	AX-116776668	3606588	3	3995	Duplication
371	33	2	AX-116178021	93711221	AX-116178023	93716034	3	4814	Duplication
371	33	12	AX-116437465	17957129	AX-116437466	17961464	3	4336	Duplication
372	33	2	AX-116180935	105221924	AX-116180937	105226417	3	4494	Homozygous deletion
372	33	1	AX-116706316	243910830	AX-116151381	243931520	3	20691	Duplication
372	33	9	AX-116392982	111693080	AX-116392985	111700085	3	7006	Duplication
367	33	2	AX-116180935	105221924	AX-116180937	105226417	3	4494	Homozygous deletion
367	33	3	AX-116216551	112363931	AX-116216552	112370707	3	6777	Duplication
368	33	2	AX-116186222	124673270	AX-116714955	124694233	3	20964	Duplication
368	33	10	AX-116414908	68453187	AX-116414910	68459122	3	5936	Duplication
368	33	16	AX-116562529	12906363	AX-116562532	12916073	3	9711	Duplication
368	33	16	AX-116568417	35919604	AX-116568419	35924331	3	4728	Duplication
370	33	10	AX-116414908	68453187	AX-116414910	68459122	3	5936	Duplication
343	34	6	AX-116291335	86301454	AX-116291333	86305749	3	4296	Duplication
343	34	11	AX-116428580	57290741	AX-116428576	57305055	3	14315	Duplication
344	34	11	AX-116667164	8575964	AX-116417220	8580466	3	4503	Heterozygous deletion
344	34	1	AX-116706316	243910830	AX-116151381	243931520	3	20691	Duplication
344	34	6	AX-116633299	35813132	AX-116633297	35820826	3	7695	Duplication
345	34	1	AX-116132109	155584255	AX-116703407	155588221	3	3967	Duplication
345	34	6	AX-116301221	133959772	AX-116748593	133964234	3	4463	Duplication
347	34	1	AX-116699373	37277134	AX-116106387	37289794	3	12661	Duplication
347	34	5	AX-116253829	11761547	AX-116253825	11775295	3	13749	Duplication
347	34	6	AX-116303454	143498372	AX-116303459	143510823	3	12452	Duplication
347	34	7	AX-116629983	93489153	AX-116328924	93497138	3	7986	Duplication
347	34	8	AX-116347023	49708741	AX-116347031	49752048	3	43308	Duplication
347	34	11	AX-116769758	57514867	AX-116428608	57522554	3	7688	Duplication
347	34	14	AX-116508069	56835243	AX-116508071	56841905	3	6663	Duplication
347	34	14	AX-116635820	140035911	AX-116635823	140044915	3	9005	Duplication
348	34	1	AX-116105731	34953085	AX-116105735	34964106	3	11022	Duplication
348	34	3	AX-116201179	40966019	AX-116720096	40988992	3	22974	Duplication
348	34	7	AX-116325069	76912560	AX-116325071	76923725	3	11166	Duplication
348	34	11	AX-116422079	31111692	AX-116422084	31124468	3	12777	Duplication
348	34	13	AX-116491069	190294349	AX-116491071	190300210	3	5862	Duplication
379	5	6	AX-116306593	161150865	AX-116306591	161155519	3	4655	Homozygous deletion
379	5	6	AX-116287694	70818157	AX-116287696	70827179	3	9023	Heterozygous deletion
379	5	3	AX-116196844	19493124	AX-116718923	19510549	3	17426	Duplication
379	5	8	AX-116345763	41766205	AX-116345767	41783493	3	17289	Duplication
379	5	10	AX-116404416	22045356	AX-116774399	22053702	3	8347	Duplication
380	5	13	AX-116484143	160428815	AX-116739596	160433931	3	5117	Homozygous deletion
378	25	7	AX-116313968	24711853	AX-116313972	24729280	3	17428	Heterozygous deletion
378	25	1	AX-116658902	149589950	AX-116130738	149592009	3	2060	Duplication
378	25	14	AX-116801746	139729506	AX-116776463	139735312	3	5807	Duplication
378	25	15	AX-116537111	34205284	AX-116537124	34219206	3	13923	Duplication
376	25	13	AX-116450376	15323274	AX-116450380	15343298	3	20025	Homozygous deletion
376	25	10	AX-116406345	31244414	AX-116406346	31248961	3	4548	Duplication
377	25	7	AX-116629484	72625212	AX-116644595	72656589	3	31378	Duplication
377	25	13	AX-116491069	190294349	AX-116491071	190300210	3	5862	Duplication
418	34	6	AX-116301221	133959772	AX-116748593	133964234	3	4463	Duplication
418	34	18	AX-116597368	24230457	AX-116597370	24236776	3	6320	Duplication
419	34	2	AX-116183920	115952815	AX-116183923	115962429	3	9615	Homozygous deletion
419	34	8	AX-116352096	74172606	AX-116352098	74177923	3	5318	Homozygous deletion
419	34	18	AX-116596078	18416885	AX-116596080	18428182	3	11298	Duplication
419	34	18	AX-116678801	51963799	AX-116603301	51969603	3	5805	Duplication
422	2	4	AX-116232613	50568305	AX-116232618	50579991	3	11687	Duplication
422	2	10	AX-116405687	28288607	AX-116758603	28295988	3	7382	Duplication
422	2	13	AX-116451957	21714531	AX-116451952	21730948	3	16418	Duplication
422	2	14	AX-116499933	24531961	AX-116499935	24537752	3	5792	Duplication
424	2	5	AX-116272418	98702991	AX-116775046	98707509	3	4519	Heterozygous deletion
424	2	1	AX-116134076	164102951	AX-116134075	164108094	3	5144	Duplication
424	2	8	AX-116775433	4532278	AX-116775435	4540569	3	8292	Duplication
424	2	15	AX-116853057	24604346	AX-116534890	24620613	3	16268	Duplication
426	2	16	AX-116576659	75050765	AX-116576657	75055535	3	4771	Heterozygous deletion
426	2	2	AX-116172271	63962192	AX-116172277	63994505	3	32314	Duplication
426	2	3	AX-116203264	51470482	AX-116203266	51476260	3	5779	Duplication
426	2	14	AX-116516412	88249620	AX-116516416	88266012	3	16393	Duplication
474	33	1	AX-116098046	1648750	AX-116098049	1656372	3	7623	Duplication
474	33	14	AX-116759480	118490889	AX-116524052	118504866	3	13978	Duplication
475	33	4	AX-116248541	116360140	AX-116731408	116374766	3	14627	Duplication
475	33	9	AX-116368381	4406830	AX-116368391	4428164	3	21335	Duplication
475	33	14	AX-116529207	141638325	AX-116529220	141657453	3	19129	Duplication
477	33	1	AX-116117446	78573908	AX-116701198	78585670	3	11763	Duplication
477	33	3	AX-116216058	110174637	AX-116216064	110198631	3	23995	Duplication
477	33	4	AX-116235186	60378872	AX-116235182	60389502	3	10631	Duplication
477	33	4	AX-116236627	66306810	AX-116236628	66311863	3	5054	Duplication
477	33	5	AX-116646452	7501397	AX-116643462	7508117	3	6721	Duplication
477	33	6	AX-116279146	28047966	AX-116279179	28173670	3	125705	Duplication
477	33	8	AX-116746094	2281829	AX-116775432	2293191	3	11363	Duplication
477	33	12	AX-116769871	22069293	AX-116438359	22084047	3	14755	Duplication
477	33	15	AX-116533392	16837239	AX-116533388	16847709	3	10471	Duplication
477	33	15	AX-116545055	74438897	AX-116776577	74449548	3	10652	Duplication
478	33	2	AX-116180935	105221924	AX-116180937	105226417	3	4494	Homozygous deletion
478	33	18	AX-116748146	6534548	AX-116593675	6541584	3	7037	Heterozygous deletion
478	33	6	AX-116687946	148899365	AX-116304280	148909323	3	9959	Duplication
479	33	2	AX-116191445	147571253	AX-116191442	147578941	3	7689	Duplication
479	33	9	AX-116394147	117388594	AX-116394149	117393552	3	4959	Duplication
479	33	13	AX-116454197	30431078	AX-116454215	30437253	3	6176	Duplication
480	33	6	AX-116577575	58678089	AX-116577565	58694717	3	16629	Homozygous deletion
480	33	1	AX-116106689	38343323	AX-116106692	38351092	3	7770	Duplication
480	33	11	AX-116424723	41259812	AX-116424726	41268336	3	8525	Duplication
480	33	12	AX-116444460	49128202	AX-116785870	49132368	3	4167	Duplication
480	33	4	AX-116244627	99884970	AX-116244630	99891421	3	6452	Amplification
482	56	1	AX-116111609	55980133	AX-116111611	55985417	3	5285	Duplication
482	56	5	AX-116259252	34675163	AX-116757441	34681684	3	6522	Duplication
482	56	6	AX-116305946	157457951	AX-116760580	157466541	3	8591	Duplication
482	56	8	AX-116358455	100530854	AX-116358456	100534986	3	4133	Duplication
482	56	11	AX-116775924	6279682	AX-116416676	6285873	3	6192	Duplication
482	56	13	AX-116453409	27348100	AX-116453412	27358177	3	10078	Duplication
483	56	2	AX-116173088	68407138	AX-116173090	68424546	3	17409	Duplication
483	56	3	AX-116724729	127350859	AX-116219742	127353728	3	2870	Duplication
483	56	9	AX-116381299	59944035	AX-116758408	59948774	3	4740	Duplication
484	56	2	AX-116180935	105221924	AX-116180937	105226417	3	4494	Homozygous deletion
484	56	7	AX-116743091	24721775	AX-116313973	24732568	3	10794	Homozygous deletion
484	56	7	AX-116725150	24532905	AX-116757873	24555241	3	22337	Duplication
484	56	12	AX-116442382	40246256	AX-116442386	40256635	3	10380	Duplication
484	56	13	AX-116453409	27348100	AX-116453412	27358177	3	10078	Duplication
484	56	16	AX-116567136	31316631	AX-116741549	31391501	3	74871	Duplication
484	56	17	AX-116587084	39975602	AX-116587086	39980642	3	5041	Duplication
485	56	2	AX-116180935	105221924	AX-116180937	105226417	3	4494	Homozygous deletion
485	56	2	AX-116183919	115951656	AX-116183922	115959048	3	7393	Homozygous deletion
485	56	7	AX-116327247	87014612	AX-116327249	87018466	3	3855	Homozygous deletion
486	56	6	AX-116300423	131010092	AX-116300426	131021316	3	11225	Duplication
487	56	13	AX-116451937	21784130	AX-116747148	21793348	3	9219	Duplication
487	56	14	AX-116495527	5592983	AX-116498162	5614381	3	21399	Duplication
488	29	5	AX-116257095	24687830	AX-116257096	24693121	3	5292	Duplication
488	29	9	AX-116381299	59944035	AX-116758408	59948774	3	4740	Duplication
488	29	9	AX-116393418	113615343	AX-116393416	113620307	3	4965	Duplication
488	29	11	AX-116426787	49881790	AX-116426792	49900111	3	18322	Duplication
493	29	3	AX-116717574	2302171	AX-116717572	2307760	3	5590	Duplication
493	29	15	AX-116553606	115497619	AX-116553608	115504123	3	6505	Duplication
489	29	13	AX-116852430	182728339	AX-116489443	182741428	3	13090	Heterozygous deletion
489	29	7	AX-116334703	120128804	AX-116334705	120134529	3	5726	Duplication
489	29	17	AX-116748010	3689305	AX-116578508	3694868	3	5564	Duplication
490	29	3	AX-116218356	120302271	AX-116218358	120309165	3	6895	Duplication
491	29	4	AX-116240042	81829771	AX-116240046	81842926	3	13156	Homozygous deletion
491	29	1	AX-116128133	132823500	AX-116128134	132830091	3	6592	Duplication
491	29	1	AX-116153605	253965704	AX-116153607	253967735	3	2032	Duplication
491	29	9	AX-116378227	44693376	AX-116692957	44702233	3	8858	Duplication
491	29	14	AX-116520924	104549718	AX-116520925	104554109	3	4392	Duplication
491	29	16	AX-116561382	8117799	AX-116561384	8128062	3	10264	Duplication
491	29	17	AX-116748010	3689305	AX-116578508	3694868	3	5564	Duplication
492	29	1	AX-116117295	78009070	AX-116701160	78012671	3	3602	Heterozygous deletion
494	29	1	AX-116106672	38282938	AX-116106674	38289992	3	7055	Duplication
494	29	1	AX-116115183	69709478	AX-116700849	69714181	3	4704	Duplication
503	14	9	AX-116779300	56762560	AX-116380489	56774263	3	11704	Heterozygous deletion
503	14	9	AX-116398575	138311539	AX-116809241	138317882	3	6344	Heterozygous deletion
503	14	14	AX-116505478	47087719	AX-116505509	47204154	3	116436	Heterozygous deletion
503	14	16	AX-116565502	25387695	AX-116565504	25391335	3	3641	Heterozygous deletion
503	14	1	AX-116705022	209443521	AX-116143228	209452001	3	8481	Duplication
496	14	7	AX-116743091	24721775	AX-116313973	24732568	3	10794	Homozygous deletion
496	14	4	AX-116250769	126289396	AX-116250771	126296809	3	7414	Duplication
496	14	6	AX-116303815	146166357	AX-116303813	146171474	3	5118	Duplication
497	14	18	AX-116599657	34462813	AX-116599659	34470109	3	7297	Heterozygous deletion
519	13	7	AX-116743091	24721775	AX-116313973	24732568	3	10794	Homozygous deletion
519	13	7	AX-116760759	87012334	AX-116327248	87016672	3	4339	Homozygous deletion
519	13	1	AX-116138559	186959522	AX-116138556	186984304	3	24783	Heterozygous deletion
519	13	3	AX-116199656	32180492	AX-116199658	32186089	3	5598	Heterozygous deletion
519	13	7	AX-116651258	52886870	AX-116651260	52894510	3	7641	Heterozygous deletion
519	13	9	AX-116398575	138311539	AX-116809241	138317882	3	6344	Heterozygous deletion
519	13	11	AX-116426864	50197434	AX-116811520	50202705	3	5272	Heterozygous deletion
519	13	15	AX-116541816	54694502	AX-116541827	54708090	3	13589	Heterozygous deletion
520	13	2	AX-116178255	94551089	AX-116178257	94555287	3	4199	Homozygous deletion
520	13	7	AX-116760759	87012334	AX-116327248	87016672	3	4339	Homozygous deletion
520	13	11	AX-116426864	50197434	AX-116811520	50202705	3	5272	Heterozygous deletion
531	45	2	AX-116172247	63583672	AX-116172249	63589595	3	5924	Duplication
531	45	6	AX-116630108	130431070	AX-116630102	130445533	3	14464	Duplication
531	45	7	AX-116310500	11286317	AX-116310503	11298781	3	12465	Duplication
532	45	2	AX-116172247	63583672	AX-116172249	63589595	3	5924	Duplication
532	45	7	AX-116310500	11286317	AX-116310503	11298781	3	12465	Duplication
532	45	8	AX-116351539	72000801	AX-116351569	72086032	3	85232	Duplication
532	45	13	AX-116483895	159490085	AX-116483907	159508209	3	18125	Duplication
534	45	1	AX-116118950	84572103	AX-116118952	84576832	3	4730	Duplication
534	45	12	AX-116445624	54165235	AX-116445625	54169054	3	3820	Duplication
534	45	13	AX-116487449	174604652	AX-116487452	174617665	3	13014	Duplication
534	45	17	AX-116807890	19225759	AX-116582021	19228638	3	2880	Duplication
533	45	6	AX-116848937	12500714	AX-116751387	12506534	3	5821	Homozygous deletion
533	45	2	AX-116171904	61971403	AX-116171901	62009626	3	38224	Duplication
533	45	2	AX-116172247	63583672	AX-116172249	63589595	3	5924	Duplication
524	51	7	AX-116310500	11286317	AX-116310503	11298781	3	12465	Duplication
524	51	8	AX-116363627	123232972	AX-116363629	123237404	3	4433	Duplication
526	51	12	AX-116793537	59398262	AX-116761832	59408414	3	10153	Duplication
535	34	11	AX-116425188	42913548	AX-116425190	42917781	3	4234	Duplication
536	34	8	AX-116349166	61756917	AX-116349168	61761772	3	4856	Homozygous deletion
603	34	2	AX-116175817	85479715	AX-116175819	85487221	3	7507	Duplication
603	34	2	AX-116185823	123140920	AX-116714858	123153634	3	12715	Duplication
603	34	11	AX-116430331	65017492	AX-116744127	65027428	3	9937	Duplication
516	2	8	AX-116348161	56304346	AX-116758146	56322911	3	18566	Heterozygous deletion
517	2	7	AX-116760759	87012334	AX-116327248	87016672	3	4339	Homozygous deletion
517	2	10	AX-116399950	3609529	AX-116788716	3612473	3	2945	Homozygous deletion
517	2	1	AX-116154282	256579681	AX-116154284	256583430	3	3750	Duplication
518	2	1	AX-116139920	194038726	AX-116139922	194057423	3	18698	Duplication
518	2	3	AX-116720966	57523482	AX-116648916	57566600	3	43119	Duplication
527	44	6	AX-116848937	12500714	AX-116751387	12506534	3	5821	Homozygous deletion
530	53	18	AX-116762915	17326477	AX-116771001	17329761	3	3285	Duplication
528	53	10	AX-116399941	3551858	AX-116399943	3555913	3	4056	Homozygous deletion
528	53	13	AX-116484143	160428815	AX-116739596	160433931	3	5117	Homozygous deletion
528	53	4	AX-116232430	49914949	AX-116232437	49939700	3	24752	Duplication
529	44	2	AX-116180935	105221924	AX-116180937	105226417	3	4494	Homozygous deletion
529	44	14	AX-116495046	2193861	AX-116495048	2199680	3	5820	Duplication
630	33	18	AX-116634510	3830366	AX-116628247	3840495	3	10130	Heterozygous deletion
634	33	2	AX-116177410	91498709	AX-116177414	91510685	3	11977	Duplication
634	33	8	AX-116345763	41766205	AX-116345767	41783493	3	17289	Duplication
634	33	9	AX-116395527	124756367	AX-116395529	124760341	3	3975	Duplication
635	33	6	AX-116287694	70818157	AX-116287696	70827179	3	9023	Heterozygous deletion
635	33	6	AX-116760421	47253759	AX-116282813	47260315	3	6557	Duplication
635	33	11	AX-116420058	22902867	AX-116640037	22906566	3	3700	Duplication
639	33	10	AX-116399941	3551858	AX-116399943	3555913	3	4056	Heterozygous deletion
639	33	2	AX-116713892	105133024	AX-116180905	105136577	3	3554	Duplication
631	33	11	AX-116667928	62482142	AX-116429859	62487651	3	5510	Heterozygous deletion
631	33	2	AX-116184263	117126408	AX-116184266	117137423	3	11016	Duplication
632	33	2	AX-116183920	115952815	AX-116183923	115962429	3	9615	Homozygous deletion
632	33	16	AX-116577316	78242503	AX-116577318	78249383	3	6881	Heterozygous deletion
632	33	18	AX-116634510	3830366	AX-116628247	3840495	3	10130	Heterozygous deletion
632	33	6	AX-116292040	89208704	AX-116292041	89215746	3	7043	Duplication
632	33	15	AX-116810589	124815542	AX-116556051	124820068	3	4527	Duplication
633	33	2	AX-116159994	5508545	AX-116159993	5509473	3	929	Duplication
633	33	2	AX-116712710	67592716	AX-116712683	67605896	3	13181	Duplication
636	33	2	AX-116180935	105221924	AX-116180937	105226417	3	4494	Homozygous deletion
636	33	8	AX-116657156	49647389	AX-116347033	49660081	3	12693	Heterozygous deletion
636	33	13	AX-116454670	32414276	AX-116454672	32419696	3	5421	Duplication
637	33	8	AX-116345763	41766205	AX-116345767	41783493	3	17289	Duplication
638	33	1	AX-116705022	209443521	AX-116143228	209452001	3	8481	Homozygous deletion
638	33	7	AX-116628884	95751782	AX-116695236	95772734	3	20953	Heterozygous deletion
638	33	8	AX-116345763	41766205	AX-116345767	41783493	3	17289	Duplication
640	33	2	AX-116180935	105221924	AX-116180937	105226417	3	4494	Homozygous deletion
640	33	10	AX-116410025	47593159	AX-116410026	47596006	3	2848	Heterozygous deletion
640	33	8	AX-116353809	81755942	AX-116353806	81765089	3	9148	Duplication
640	33	11	AX-116425356	43628257	AX-116425348	43659742	3	31486	Duplication
641	56	7	AX-116743091	24721775	AX-116313973	24732568	3	10794	Homozygous deletion
641	56	2	AX-116172809	66818530	AX-116172842	66847251	3	28722	Duplication
641	56	3	AX-116724729	127350859	AX-116219742	127353728	3	2870	Duplication
641	56	7	AX-116326774	85160351	AX-116326773	85172965	3	12615	Duplication
641	56	13	AX-116483895	159490085	AX-116483907	159508209	3	18125	Duplication
641	56	14	AX-116522465	111236260	AX-116522471	111253447	3	17188	Duplication
642	56	2	AX-116192826	53182347	AX-116192823	53189409	3	7063	Duplication
642	56	2	AX-116172809	66818530	AX-116172842	66847251	3	28722	Duplication
642	56	3	AX-116722014	79655186	AX-116629216	79670530	3	15345	Duplication
642	56	5	AX-116273065	101683536	AX-116273096	101696326	3	12791	Duplication
642	56	9	AX-116376532	37294468	AX-116376531	37294867	3	400	Duplication
642	56	10	AX-116401756	11746332	AX-116401755	11752832	3	6501	Duplication
642	56	14	AX-116524221	119270959	AX-116524223	119278748	3	7790	Duplication
643	56	7	AX-116743091	24721775	AX-116313973	24732568	3	10794	Homozygous deletion
643	56	7	AX-116326774	85160351	AX-116326773	85172965	3	12615	Duplication
645	56	2	AX-116180935	105221924	AX-116180937	105226417	3	4494	Homozygous deletion
645	56	1	AX-116134610	166601018	AX-116703816	166604772	3	3755	Duplication
645	56	3	AX-116194274	7710200	AX-116194217	7717993	3	7794	Duplication
645	56	7	AX-116331375	104979655	AX-116757992	104984098	3	4444	Duplication
645	56	10	AX-116414927	68574529	AX-116414930	68588383	3	13855	Duplication
674	50	9	AX-116388865	90481600	AX-116792171	90485951	3	4352	Homozygous deletion
674	50	6	AX-116274038	14627	AX-116274063	50488	3	35862	Duplication
674	50	7	AX-116786714	19381789	AX-116312389	19385932	3	4144	Duplication
675	50	6	AX-116281721	42923485	AX-116281731	42929143	3	5659	Duplication
675	50	7	AX-116310500	11286317	AX-116310503	11298781	3	12465	Duplication
675	50	7	AX-116318169	41068982	AX-116735710	41075104	3	6123	Duplication
676	55	7	AX-116771890	22851227	AX-116752091	22861671	3	10445	Duplication
677	47	2	AX-116180935	105221924	AX-116180937	105226417	3	4494	Homozygous deletion
677	47	2	AX-116183919	115951656	AX-116183922	115959048	3	7393	Homozygous deletion
677	47	5	AX-116255547	17792187	AX-116255545	17797995	3	5809	Homozygous deletion
677	47	9	AX-116379531	51335966	AX-116379533	51343583	3	7618	Duplication
679	50	9	AX-116388865	90481600	AX-116792171	90485951	3	4352	Homozygous deletion
680	54	2	AX-116180935	105221924	AX-116180937	105226417	3	4494	Homozygous deletion
680	54	2	AX-116173802	72044020	AX-116173807	72049267	3	5248	Duplication
680	54	13	AX-116454197	30431078	AX-116454215	30437253	3	6176	Duplication
682	48	2	AX-116159994	5508545	AX-116159993	5509473	3	929	Duplication
682	48	13	AX-116485985	167749664	AX-116485989	167758745	3	9082	Duplication
682	48	15	AX-116531040	7693694	AX-116531039	7700952	3	7259	Duplication
683	54	15	AX-116541037	51716764	AX-116853214	51725862	3	9099	Heterozygous deletion
683	54	3	AX-116218581	121179735	AX-116218585	121194955	3	15221	Duplication
683	54	9	AX-116385577	78135603	AX-116385579	78142603	3	7001	Duplication
686	49	6	AX-116299927	127064526	AX-116299929	127069613	3	5088	Duplication
686	49	7	AX-116310500	11286317	AX-116310503	11298781	3	12465	Duplication
686	49	7	AX-116786714	19381789	AX-116312389	19385932	3	4144	Duplication
686	49	13	AX-116447337	2557816	AX-116754694	2565223	3	7408	Duplication
688	48	4	AX-116233845	55773212	AX-116233847	55779454	3	6243	Duplication
691	49	1	AX-116132374	156620151	AX-116132367	156644368	3	24218	Duplication
691	49	7	AX-116310500	11286317	AX-116310503	11298781	3	12465	Duplication
691	49	13	AX-116482857	155845257	AX-116482860	155852831	3	7575	Duplication
691	49	14	AX-116524221	119270959	AX-116524223	119278748	3	7790	Duplication
692	55	5	AX-116255547	17792187	AX-116255545	17797995	3	5809	Homozygous deletion
692	55	12	AX-116444917	51041208	AX-116444919	51045636	3	4429	Heterozygous deletion
692	55	1	AX-116131558	152882514	AX-116131561	152891120	3	8607	Duplication
692	55	1	AX-116149680	236524311	AX-116149682	236528988	3	4678	Duplication
692	55	6	AX-116577583	58633330	AX-116577575	58678089	3	44760	Duplication
692	55	7	AX-116786714	19381789	AX-116312389	19385932	3	4144	Duplication
692	55	11	AX-116422074	31070629	AX-116644065	31075171	3	4543	Duplication
692	55	15	AX-116535178	25805434	AX-116535180	25809789	3	4356	Duplication
694	52	2	AX-116180935	105221924	AX-116180937	105226417	3	4494	Homozygous deletion
694	52	2	AX-116712710	67592716	AX-116712683	67605896	3	13181	Duplication
694	52	6	AX-116303130	142217795	AX-116303133	142223734	3	5940	Duplication
694	52	9	AX-116797378	5630064	AX-116368578	5651928	3	21865	Duplication
695	49	1	AX-116114995	69081175	AX-116700819	69084625	3	3451	Duplication
695	49	2	AX-116160025	5458614	AX-116160001	5461830	3	3217	Duplication
695	49	2	AX-116164843	25439098	AX-116679291	25446159	3	7062	Duplication
695	49	6	AX-116294914	103179817	AX-116294916	103182084	3	2268	Duplication
695	49	9	AX-116385577	78135603	AX-116385579	78142603	3	7001	Duplication
696	48	5	AX-116255547	17792187	AX-116255545	17797995	3	5809	Homozygous deletion
700	50	7	AX-116786714	19381789	AX-116312389	19385932	3	4144	Duplication
700	50	13	AX-116447337	2557816	AX-116754694	2565223	3	7408	Duplication
700	50	13	AX-116457577	45067833	AX-116457579	45086724	3	18892	Duplication
701	49	1	AX-116135633	172386822	AX-116135630	172395815	3	8994	Duplication
701	49	2	AX-116164843	25439098	AX-116679291	25446159	3	7062	Duplication
701	49	13	AX-116483174	156882993	AX-116483181	156910421	3	27429	Duplication
703	54	5	AX-116255547	17792187	AX-116255545	17797995	3	5809	Homozygous deletion
703	54	13	AX-116484143	160428815	AX-116739596	160433931	3	5117	Homozygous deletion
703	54	7	AX-116786714	19381789	AX-116312389	19385932	3	4144	Duplication
703	54	16	AX-116566110	27641178	AX-116566133	27648556	3	7379	Duplication
707	55	10	AX-116399941	3551858	AX-116399943	3555913	3	4056	Homozygous deletion
710	49	2	AX-116711806	41284269	AX-116168696	41291018	3	6750	Duplication
710	49	2	AX-116169843	45803455	AX-116169839	45814696	3	11242	Duplication
710	49	6	AX-116302720	140752380	AX-116302719	140757191	3	4812	Duplication
710	49	9	AX-116389802	95908638	AX-116389804	95917030	3	8393	Duplication
713	47	1	AX-116700281	55674765	AX-116111523	55680205	3	5441	Duplication
713	47	3	AX-116199880	33425319	AX-116199903	33426590	3	1272	Duplication
713	47	4	AX-116729607	87680010	AX-116241498	87688936	3	8927	Duplication
713	47	11	AX-116422813	34085893	AX-116422815	34099949	3	14057	Duplication
713	47	15	AX-116535475	26961635	AX-116535477	26966015	3	4381	Duplication
713	47	18	AX-116602348	47323369	AX-116602362	47325329	3	1961	Duplication
716	49	1	AX-116119685	87421810	AX-116119706	87424835	3	3026	Duplication
716	49	1	AX-116149701	236631275	AX-116149698	236640838	3	9564	Duplication
716	49	9	AX-116368396	4463463	AX-116368397	4470402	3	6940	Duplication
716	49	11	AX-116422813	34085893	AX-116422815	34099949	3	14057	Duplication
716	49	14	AX-116505966	48777831	AX-116505991	48810034	3	32204	Duplication
717	46	2	AX-116177859	93066408	AX-116177861	93070938	3	4531	Homozygous deletion
717	46	13	AX-116484143	160428815	AX-116739596	160433931	3	5117	Homozygous deletion
717	46	2	AX-116174353	76885495	AX-116174351	76915080	3	29586	Duplication
717	46	7	AX-116333757	115587546	AX-116333759	115591489	3	3944	Duplication
717	46	14	AX-116515940	86526764	AX-116515943	86532257	3	5494	Duplication
717	46	16	AX-116568417	35919604	AX-116568419	35924331	3	4728	Duplication
717	46	17	AX-116584330	28702100	AX-116584398	28708523	3	6424	Duplication
722	46	1	AX-116130537	148547879	AX-116130540	148556385	3	8507	Duplication
722	46	3	AX-116723202	106280150	AX-116215258	106287901	3	7752	Duplication
678	54	13	AX-116484143	160428815	AX-116739596	160433931	3	5117	Homozygous deletion
678	54	2	AX-116171904	61971403	AX-116171901	62009626	3	38224	Duplication
678	54	6	AX-116286784	66214647	AX-116286782	66220851	3	6205	Duplication
678	54	9	AX-116385472	77651173	AX-116385493	77667493	3	16321	Duplication
678	54	11	AX-116744127	65027428	AX-116800947	65033728	3	6301	Duplication
681	55	5	AX-116255547	17792187	AX-116255545	17797995	3	5809	Homozygous deletion
681	55	13	AX-116484143	160428815	AX-116739596	160433931	3	5117	Homozygous deletion
681	55	1	AX-116701466	84086995	AX-116118813	84094404	3	7410	Duplication
681	55	9	AX-116384152	72062130	AX-116809126	72066420	3	4291	Duplication
684	54	2	AX-116180935	105221924	AX-116180937	105226417	3	4494	Homozygous deletion
684	54	7	AX-116786714	19381789	AX-116312389	19385932	3	4144	Duplication
684	54	8	AX-116345635	41248764	AX-116345637	41253743	3	4980	Duplication
684	54	10	AX-116402022	12700968	AX-116402024	12706007	3	5040	Duplication
684	54	12	AX-116635986	48462760	AX-116635982	48474901	3	12142	Duplication
684	54	14	AX-116501506	31808111	AX-116501504	31812650	3	4540	Duplication
685	49	4	AX-116232618	50579991	AX-116232619	50584884	3	4894	Homozygous deletion
685	49	4	AX-116239184	78487271	AX-116729170	78495118	3	7848	Duplication
685	49	6	AX-116288173	72576752	AX-116745703	72581496	3	4745	Duplication
685	49	6	AX-116293134	95574650	AX-116763445	95582431	3	7782	Duplication
687	48	10	AX-116399941	3551858	AX-116399943	3555913	3	4056	Homozygous deletion
687	48	13	AX-116485991	167917790	AX-116485993	167922025	3	4236	Duplication
687	48	16	AX-116781800	70142737	AX-116575659	70154309	3	11573	Duplication
689	48	16	AX-116756553	65840295	AX-116745191	65844852	3	4558	Duplication
690	50	1	AX-116149696	236646059	AX-116149694	236655041	3	8983	Duplication
690	50	3	AX-116719286	23772870	AX-116197631	23782596	3	9727	Duplication
697	54	5	AX-116255547	17792187	AX-116255545	17797995	3	5809	Homozygous deletion
697	54	2	AX-116170913	50992607	AX-116170907	50998096	3	5490	Duplication
697	54	4	AX-116240524	83863497	AX-116240526	83868275	3	4779	Duplication
698	48	5	AX-116255547	17792187	AX-116255545	17797995	3	5809	Homozygous deletion
698	48	10	AX-116399941	3551858	AX-116399943	3555913	3	4056	Homozygous deletion
698	48	4	AX-116222258	5672842	AX-116222259	5677745	3	4904	Duplication
698	48	5	AX-116252738	6937060	AX-116252739	6943219	3	6160	Duplication
699	50	9	AX-116388865	90481600	AX-116792171	90485951	3	4352	Homozygous deletion
699	50	4	AX-116731716	120449319	AX-116731717	120458148	3	8830	Duplication
699	50	6	AX-116305334	154365618	AX-116305336	154372023	3	6406	Duplication
699	50	7	AX-116736003	78958602	AX-116335880	78968444	3	9843	Duplication
699	50	8	AX-116348239	57007857	AX-116348238	57012929	3	5073	Duplication
699	50	13	AX-116489754	184262002	AX-116747357	184278003	3	16002	Duplication
705	55	5	AX-116255547	17792187	AX-116255545	17797995	3	5809	Homozygous deletion
705	55	8	AX-116343973	34173113	AX-116343976	34179815	3	6703	Homozygous deletion
705	55	10	AX-116399941	3551858	AX-116399943	3555913	3	4056	Homozygous deletion
705	55	1	AX-116129223	139929272	AX-116129224	139935740	3	6469	Duplication
705	55	1	AX-116144798	216354302	AX-116144800	216360184	3	5883	Duplication
706	54	2	AX-116180935	105221924	AX-116180937	105226417	3	4494	Homozygous deletion
706	54	13	AX-116739719	184335381	AX-116489778	184340533	3	5153	Heterozygous deletion
706	54	7	AX-116778284	7403126	AX-116309756	7419693	3	16568	Duplication
706	54	9	AX-116803670	39687095	AX-116743627	39694434	3	7340	Duplication
706	54	14	AX-116506703	51784011	AX-116506728	51791233	3	7223	Duplication
708	55	9	AX-116627371	63501497	AX-116627374	63510182	3	8686	Duplication
709	48	5	AX-116255547	17792187	AX-116255545	17797995	3	5809	Homozygous deletion
709	48	16	AX-116575705	70325724	AX-116741720	70329746	3	4023	Duplication
711	49	2	AX-116180935	105221924	AX-116180937	105226417	3	4494	Duplication
712	55	13	AX-116484143	160428815	AX-116739596	160433931	3	5117	Homozygous deletion
712	55	4	AX-116223303	10944345	AX-116223305	10952062	3	7718	Duplication
712	55	5	AX-116790043	102117236	AX-116273181	102122370	3	5135	Duplication
718	46	2	AX-116655935	83516291	AX-116655937	83522027	3	5737	Duplication
718	46	3	AX-116723202	106280150	AX-116215258	106287901	3	7752	Duplication
718	46	16	AX-116566011	27407399	AX-116566009	27414513	3	7115	Duplication
719	46	5	AX-116255547	17792187	AX-116255545	17797995	3	5809	Homozygous deletion
719	46	13	AX-116484143	160428815	AX-116739596	160433931	3	5117	Homozygous deletion
720	46	13	AX-116484143	160428815	AX-116739596	160433931	3	5117	Homozygous deletion
720	46	3	AX-116200292	35131537	AX-116200293	35137100	3	5564	Heterozygous deletion
720	46	7	AX-116333757	115587546	AX-116333759	115591489	3	3944	Duplication
720	46	9	AX-116749193	19189299	AX-116692509	19195277	3	5979	Duplication
720	46	13	AX-116457722	45636745	AX-116457725	45643662	3	6918	Duplication
720	46	14	AX-116495232	3177899	AX-116759292	3186250	3	8352	Duplication
720	46	16	AX-116568417	35919604	AX-116568419	35924331	3	4728	Duplication
721	46	3	AX-116723202	106280150	AX-116215258	106287901	3	7752	Duplication
721	46	4	AX-116247556	112721572	AX-116731108	112730489	3	8918	Duplication
721	46	14	AX-116521408	106785056	AX-116521410	106790692	3	5637	Duplication
741	27	1	AX-116121863	97922981	AX-116121865	97928144	3	5164	Duplication
741	27	2	AX-116175817	85479715	AX-116175819	85487221	3	7507	Duplication
741	27	4	AX-116244300	98618855	AX-116244302	98624271	3	5417	Duplication
741	27	13	AX-116639139	43400947	AX-116639134	43414380	3	13434	Duplication
745	14	15	AX-116798829	116058703	AX-116553748	116060721	3	2019	Duplication
746	27	3	AX-116199493	31651005	AX-116199494	31656109	3	5105	Duplication
746	27	3	AX-116213075	96417695	AX-116213077	96422245	3	4551	Duplication
746	27	7	AX-116688935	33152102	AX-116735675	33156215	3	4114	Duplication
746	27	14	AX-116499933	24531961	AX-116499935	24537752	3	5792	Duplication
742	27	1	AX-116705022	209443521	AX-116143228	209452001	3	8481	Homozygous deletion
742	27	3	AX-116719757	31146194	AX-116199398	31150707	3	4514	Heterozygous deletion
742	27	6	AX-116292040	89208704	AX-116292041	89215746	3	7043	Duplication
743	27	2	AX-116184881	119629050	AX-116184883	119636873	3	7824	Duplication
743	27	8	AX-116365727	132481461	AX-116365724	132491748	3	10288	Duplication
743	27	13	AX-116747216	59148542	AX-116461577	59157050	3	8509	Duplication
743	27	13	AX-116484220	160602638	AX-116484222	160607199	3	4562	Duplication
743	27	13	AX-116489442	182739383	AX-116489444	182744050	3	4668	Duplication
747	27	2	AX-116171091	54836965	AX-116171094	54852437	3	15473	Duplication
747	27	9	AX-116385586	78175085	AX-116385588	78180738	3	5654	Duplication
750	14	17	AX-116759994	59611361	AX-116799225	59617530	3	6170	Heterozygous deletion
752	14	1	AX-116139123	190108564	AX-116139125	190115252	3	6689	Heterozygous deletion
752	14	9	AX-116389865	96235128	AX-116693502	96241306	3	6179	Heterozygous deletion
752	14	11	AX-116804153	10019462	AX-116417485	10031429	3	11968	Heterozygous deletion
752	14	12	AX-116443055	43252663	AX-116443059	43268832	3	16170	Heterozygous deletion
752	14	15	AX-116776629	120699144	AX-116654904	120700347	3	1204	Heterozygous deletion
752	14	18	AX-116599657	34462813	AX-116599659	34470109	3	7297	Heterozygous deletion
753	29	1	AX-116137058	180349144	AX-116137060	180363693	3	14550	Duplication
753	29	14	AX-116499933	24531961	AX-116499935	24537752	3	5792	Duplication
756	27	7	AX-116330679	101924288	AX-116330682	101938327	3	14040	Duplication
756	27	13	AX-116671288	185848189	AX-116490101	185853822	3	5634	Duplication
759	29	9	AX-116779384	76745335	AX-116385269	76755735	3	10401	Homozygous deletion
759	29	9	AX-116693657	111821880	AX-116393024	111828596	3	6717	Duplication
751	29	5	AX-116257095	24687830	AX-116257096	24693121	3	5292	Duplication
760	29	1	AX-116705022	209443521	AX-116143228	209452001	3	8481	Homozygous deletion
760	29	1	AX-116106708	38418372	AX-116699432	38422225	3	3854	Duplication
760	29	1	AX-116134079	164234819	AX-116134085	164259207	3	24389	Duplication
760	29	4	AX-116225867	21369526	AX-116225869	21373460	3	3935	Duplication
760	29	7	AX-116312366	19284551	AX-116312368	19291406	3	6856	Duplication
760	29	14	AX-116499933	24531961	AX-116499935	24537752	3	5792	Duplication
727	58	1	AX-116118282	81913001	AX-116118283	81917391	3	4391	Duplication
727	58	2	AX-116166067	30568421	AX-116711143	30576076	3	7656	Duplication
727	58	3	AX-116201931	46436571	AX-116201929	46449340	3	12770	Duplication
727	58	4	AX-116244648	99947929	AX-116730237	99951603	3	3675	Duplication
727	58	7	AX-116635305	92635913	AX-116645603	92679039	3	43127	Duplication
762	13	6	AX-116276816	15734634	AX-116771215	15743153	3	8520	Heterozygous deletion
762	13	15	AX-116674188	24545405	AX-116534874	24550046	3	4642	Heterozygous deletion
762	13	14	AX-116755477	42113699	AX-116504107	42119308	3	5610	Duplication
763	13	7	AX-116743091	24721775	AX-116313973	24732568	3	10794	Homozygous deletion
763	13	11	AX-116430881	67365477	AX-116634749	67371075	3	5599	Homozygous deletion
763	13	11	AX-116426864	50197434	AX-116811520	50202705	3	5272	Heterozygous deletion
764	13	2	AX-116178255	94551089	AX-116178257	94555287	3	4199	Homozygous deletion
765	13	1	AX-116662660	36290474	AX-116106075	36294326	3	3853	Heterozygous deletion
765	13	7	AX-116315652	30983957	AX-116772348	30990845	3	6889	Heterozygous deletion
765	13	1	AX-116139126	190124565	AX-116139127	190130276	3	5712	Duplication
765	13	3	AX-116681481	46423680	AX-116201931	46436571	3	12892	Duplication
778	44	4	AX-116248897	118075713	AX-116248899	118079634	3	3922	Duplication
779	53	7	AX-116310868	13186840	AX-116310873	13224133	3	37294	Homozygous deletion
779	53	6	AX-116286577	65329431	AX-116790311	65335102	3	5672	Duplication
766	44	10	AX-116399941	3551858	AX-116399943	3555913	3	4056	Homozygous deletion
766	44	14	AX-116513742	77224797	AX-116513745	77234691	3	9895	Homozygous deletion
766	44	8	AX-116362166	116592665	AX-116362168	116601253	3	8589	Heterozygous deletion
766	44	7	AX-116328916	93421524	AX-116328918	93427855	3	6332	Duplication
766	44	16	AX-116564221	20361755	AX-116675917	20364784	3	3030	Duplication
769	44	6	AX-116848937	12500714	AX-116751387	12506534	3	5821	Homozygous deletion
769	44	8	AX-116362166	116592665	AX-116362168	116601253	3	8589	Heterozygous deletion
769	44	2	AX-116164843	25439098	AX-116679291	25446159	3	7062	Duplication
769	44	4	AX-116731716	120449319	AX-116731717	120458148	3	8830	Duplication
910	57	2	AX-116180935	105221924	AX-116180937	105226417	3	4494	Homozygous deletion
910	57	3	AX-116203787	53806054	AX-116203790	53827876	3	21823	Duplication
910	57	4	AX-116241497	87685065	AX-116241499	87692823	3	7759	Duplication
910	57	12	AX-116754509	41492798	AX-116442716	41499183	3	6386	Duplication
910	57	14	AX-116513508	76475164	AX-116513512	76493846	3	18683	Duplication
911	57	2	AX-116178255	94551089	AX-116178257	94555287	3	4199	Homozygous deletion
911	57	5	AX-116734621	87173753	AX-116734622	87195169	3	21417	Duplication
911	57	7	AX-116328612	92160602	AX-116328614	92168993	3	8392	Duplication
911	57	11	AX-116428458	56880092	AX-116428463	56901025	3	20934	Duplication
911	57	14	AX-116523210	114445491	AX-116523212	114450929	3	5439	Duplication
767	44	2	AX-116180935	105221924	AX-116180937	105226417	3	4494	Homozygous deletion
767	44	10	AX-116399941	3551858	AX-116399943	3555913	3	4056	Homozygous deletion
767	44	4	AX-116640136	8065322	AX-116222724	8076710	3	11389	Duplication
768	44	2	AX-116186400	125539563	AX-116186404	125547936	3	8374	Homozygous deletion
768	44	1	AX-116144649	215454308	AX-116144650	215459271	3	4964	Duplication
768	44	7	AX-116323515	69890246	AX-116323518	69897348	3	7103	Duplication
768	44	13	AX-116454056	29799917	AX-116454057	29806102	3	6186	Duplication
770	44	1	AX-116116015	73080282	AX-116116014	73084337	3	4056	Homozygous deletion
770	44	6	AX-116848937	12500714	AX-116751387	12506534	3	5821	Homozygous deletion
770	44	13	AX-116762129	204700516	AX-116493893	204710673	3	10158	Homozygous deletion
770	44	11	AX-116424326	39418261	AX-116754087	39422900	3	4640	Duplication
774	53	10	AX-116399941	3551858	AX-116399943	3555913	3	4056	Homozygous deletion
774	53	4	AX-116223691	12450184	AX-116223693	12456421	3	6238	Duplication
776	44	10	AX-116399941	3551858	AX-116399943	3555913	3	4056	Homozygous deletion
776	44	1	AX-116103601	26128520	AX-116103600	26135644	3	7125	Duplication
780	44	10	AX-116399941	3551858	AX-116399943	3555913	3	4056	Homozygous deletion
780	44	2	AX-116159664	4043761	AX-116159663	4048389	3	4629	Duplication
780	44	3	AX-116202799	49486877	AX-116720487	49492098	3	5222	Duplication
909	57	2	AX-116173088	68407138	AX-116173090	68424546	3	17409	Duplication
892	58	2	AX-116178255	94551089	AX-116178257	94555287	3	4199	Homozygous deletion
892	58	6	AX-116307271	164632552	AX-116307289	164697320	3	64769	Homozygous deletion
892	58	1	AX-116706878	253688111	AX-116153539	253691281	3	3171	Duplication
892	58	1	AX-116154983	259578765	AX-116707276	259586604	3	7840	Duplication
892	58	11	AX-116425016	42282166	AX-116425019	42291795	3	9630	Duplication
905	58	1	AX-116662591	32749073	AX-116105197	32753645	3	4573	Duplication
905	58	1	AX-116128170	133136130	AX-116128174	133149951	3	13822	Duplication
905	58	2	AX-116160205	6537999	AX-116709106	6546227	3	8229	Duplication
905	58	6	AX-116276687	15034130	AX-116276685	15037041	3	2912	Duplication
905	58	8	AX-116365379	130912167	AX-116365375	130977827	3	65661	Duplication
905	58	11	AX-116423210	35872308	AX-116738318	35875805	3	3498	Duplication
905	58	16	AX-116569523	40939614	AX-116569525	40950413	3	10800	Duplication
903	58	1	AX-116113239	62053344	AX-116113242	62062958	3	9615	Duplication
903	58	1	AX-116139823	193570322	AX-116664536	193581613	3	11292	Duplication
903	58	2	AX-116179486	99786035	AX-116713707	99790869	3	4835	Duplication
903	58	9	AX-116389026	91096269	AX-116389029	91107747	3	11479	Duplication
906	58	1	AX-116101285	16192405	AX-116101281	16203947	3	11543	Homozygous deletion
906	58	2	AX-116178255	94551089	AX-116178257	94555287	3	4199	Homozygous deletion
906	58	1	AX-116103629	26374027	AX-116103630	26379341	3	5315	Duplication
906	58	1	AX-116123019	104714355	AX-116123021	104720071	3	5717	Duplication
906	58	8	AX-116341356	23928145	AX-116800152	23932128	3	3984	Duplication
906	58	14	AX-116521716	107884989	AX-116521717	107890099	3	5111	Duplication
908	58	2	AX-116161361	11736278	AX-116161362	11741053	3	4776	Duplication
908	58	4	AX-116726180	10712842	AX-116223275	10723337	3	10496	Duplication
908	58	6	AX-116276470	13954716	AX-116276467	13961517	3	6802	Duplication
908	58	8	AX-116797124	11025775	AX-116338264	11037472	3	11698	Duplication
908	58	8	AX-116345716	41605795	AX-116345719	41614125	3	8331	Duplication
908	58	8	AX-116360263	107656125	AX-116360261	107661604	3	5480	Duplication
908	58	9	AX-116374362	28760726	AX-116374363	28765604	3	4879	Duplication
908	58	13	AX-116475950	119227290	AX-116475968	119242735	3	15446	Duplication
786	10	9	AX-116398575	138311539	AX-116809241	138317882	3	6344	Heterozygous deletion
786	10	13	AX-116483174	156882993	AX-116483181	156910421	3	27429	Heterozygous deletion
787	10	15	AX-116674188	24545405	AX-116534874	24550046	3	4642	Heterozygous deletion
787	10	1	AX-116137058	180349144	AX-116137060	180363693	3	14550	Duplication
787	10	1	AX-116153998	255600664	AX-116154000	255606211	3	5548	Duplication
791	10	10	AX-116400675	7213777	AX-116807306	7217642	3	3866	Heterozygous deletion
791	10	13	AX-116483174	156882993	AX-116483181	156910421	3	27429	Heterozygous deletion
791	10	1	AX-116705022	209443521	AX-116143228	209452001	3	8481	Duplication
791	10	7	AX-116308734	2589061	AX-116659948	2600811	3	11751	Duplication
791	10	7	AX-116320739	53930464	AX-116320741	53934736	3	4273	Duplication
792	10	2	AX-116178255	94551089	AX-116178257	94555287	3	4199	Homozygous deletion
792	10	9	AX-116385059	75685686	AX-116693328	75692048	3	6363	Duplication
843	11	7	AX-116743091	24721775	AX-116313973	24732568	3	10794	Homozygous deletion
843	11	3	AX-116721401	64190260	AX-116206329	64194856	3	4597	Duplication
847	11	7	AX-116743091	24721775	AX-116313973	24732568	3	10794	Homozygous deletion
847	11	7	AX-116760759	87012334	AX-116327248	87016672	3	4339	Homozygous deletion
847	11	1	AX-116139123	190108564	AX-116139125	190115252	3	6689	Heterozygous deletion
854	11	1	AX-116116015	73080282	AX-116116014	73084337	3	4056	Homozygous deletion
861	11	14	AX-116740584	133910628	AX-116527709	133923367	3	12740	Heterozygous deletion
849	11	9	AX-116779384	76745335	AX-116385269	76755735	3	10401	Homozygous deletion
853	11	1	AX-116116015	73080282	AX-116116014	73084337	3	4056	Homozygous deletion
853	11	13	AX-116484143	160428815	AX-116739596	160433931	3	5117	Homozygous deletion
853	11	10	AX-116407093	34221234	AX-116407091	34228349	3	7116	Heterozygous deletion
857	11	7	AX-116760759	87012334	AX-116327248	87016672	3	4339	Homozygous deletion
857	11	3	AX-116199656	32180492	AX-116199658	32186089	3	5598	Heterozygous deletion
857	11	13	AX-116483174	156882993	AX-116483181	156910421	3	27429	Heterozygous deletion
862	11	9	AX-116791813	6282336	AX-116368745	6286103	3	3768	Duplication
863	11	13	AX-116484143	160428815	AX-116739596	160433931	3	5117	Homozygous deletion
863	11	2	AX-116171341	56890690	AX-116679645	56897226	3	6537	Heterozygous deletion
865	11	13	AX-116484143	160428815	AX-116739596	160433931	3	5117	Homozygous deletion
865	11	1	AX-116139123	190108564	AX-116139125	190115252	3	6689	Heterozygous deletion
865	11	2	AX-116713324	88945553	AX-116176640	88951122	3	5570	Heterozygous deletion
941	2	6	AX-116630997	105720432	AX-116630999	105730556	3	10125	Duplication
941	2	8	AX-116364432	126846557	AX-116364434	126854958	3	8402	Duplication
941	2	10	AX-116405464	27296914	AX-116405466	27302326	3	5413	Duplication
941	2	15	AX-116556607	127657774	AX-116556609	127665071	3	7298	Duplication
940	2	10	AX-116405839	29048121	AX-116405841	29052066	3	3946	Heterozygous deletion
940	2	1	AX-116155685	262959040	AX-116707482	262994287	3	35248	Duplication
940	2	14	AX-116499933	24531961	AX-116499935	24537752	3	5792	Duplication
942	2	12	AX-116436295	12944296	AX-116654432	12945490	3	1195	Heterozygous deletion
942	2	8	AX-116337982	9802781	AX-116337984	9807467	3	4687	Duplication
942	2	10	AX-116401756	11746332	AX-116401755	11752832	3	6501	Duplication
943	2	1	AX-116705022	209443521	AX-116143228	209452001	3	8481	Homozygous deletion
943	2	9	AX-116381299	59944035	AX-116758408	59948774	3	4740	Duplication
945	2	7	AX-116688935	33152102	AX-116735675	33156215	3	4114	Duplication
946	2	1	AX-116123518	107289707	AX-116123519	107294753	3	5047	Duplication
946	2	6	AX-116292040	89208704	AX-116292041	89215746	3	7043	Duplication
947	2	13	AX-116471840	100136340	AX-116471844	100150468	3	14129	Duplication
1005	33	2	AX-116180935	105221924	AX-116180937	105226417	3	4494	Homozygous deletion
1005	33	1	AX-116137058	180349144	AX-116137060	180363693	3	14550	Duplication
1005	33	10	AX-116737635	3611145	AX-116399982	3620603	3	9459	Duplication
1006	33	13	AX-116494396	207697741	AX-116494393	207716308	3	18568	Heterozygous deletion
1006	33	4	AX-116244300	98618855	AX-116244302	98624271	3	5417	Duplication
1009	33	2	AX-116180935	105221924	AX-116180937	105226417	3	4494	Homozygous deletion
1010	33	11	AX-116430331	65017492	AX-116744127	65027428	3	9937	Duplication
1011	33	1	AX-116139798	193496717	AX-116139794	193509768	3	13052	Duplication
1011	33	5	AX-116272468	98925704	AX-116272470	98928222	3	2519	Duplication
1007	33	2	AX-116180935	105221924	AX-116180937	105226417	3	4494	Homozygous deletion
1008	33	2	AX-116180935	105221924	AX-116180937	105226417	3	4494	Homozygous deletion
1008	33	6	AX-116292040	89208704	AX-116292041	89215746	3	7043	Duplication
841	41	1	AX-116117394	78365602	AX-116117396	78373192	3	7591	Duplication
844	41	1	AX-116099579	8301927	AX-116099582	8309213	3	7287	Homozygous deletion
844	41	4	AX-116231660	47293892	AX-116231662	47300715	3	6824	Homozygous deletion
844	41	4	AX-116234386	57723242	AX-116234408	57789639	3	66398	Homozygous deletion
844	41	9	AX-116393112	112236110	AX-116743730	112242906	3	6797	Homozygous deletion
844	41	1	AX-116128505	135133276	AX-116128512	135168138	3	34863	Duplication
844	41	2	AX-116188828	136103942	AX-116715869	136106691	3	2750	Duplication
844	41	3	AX-116196888	19853776	AX-116718954	19857884	3	4109	Duplication
844	41	6	AX-116284137	53125239	AX-116284201	53216223	3	90985	Duplication
844	41	15	AX-116655896	109016222	AX-116696826	109025628	3	9407	Duplication
846	41	13	AX-116479325	138666380	AX-116479329	138673835	3	7456	Homozygous deletion
846	41	13	AX-116485053	164448139	AX-116767991	164463636	3	15498	Homozygous deletion
846	41	14	AX-116509370	61411561	AX-116509373	61418660	3	7100	Homozygous deletion
846	41	6	AX-116291153	85536832	AX-116291158	85549159	3	12328	Duplication
846	41	7	AX-116318138	40910853	AX-116785346	40916487	3	5635	Duplication
846	41	14	AX-116495675	6372887	AX-116495681	6394639	3	21753	Duplication
846	41	14	AX-116527207	131691140	AX-116673617	131720282	3	29143	Duplication
846	41	16	AX-116561862	9897984	AX-116696830	9913601	3	15618	Duplication
840	41	11	AX-116423083	35216999	AX-116423085	35224168	3	7170	Duplication
842	41	15	AX-116530533	5822746	AX-116530535	5828851	3	6106	Duplication
842	41	15	AX-116549238	91484365	AX-116549239	91488691	3	4327	Duplication
845	41	1	AX-116147332	226365477	AX-116147335	226375987	3	10511	Duplication
845	41	2	AX-116711654	39308584	AX-116168140	39329722	3	21139	Duplication
845	41	10	AX-116410729	50099644	AX-116410731	50105988	3	6345	Duplication
848	41	3	AX-116719609	28319561	AX-116719605	28328486	3	8926	Homozygous deletion
848	41	6	AX-116306270	159249123	AX-116306269	159253508	3	4386	Homozygous deletion
848	41	13	AX-116459944	53392937	AX-116459945	53396866	3	3930	Duplication
884	59	2	AX-116178255	94551089	AX-116178257	94555287	3	4199	Homozygous deletion
887	59	3	AX-116195989	15051964	AX-116718567	15064113	3	12150	Duplication
887	59	9	AX-116382999	67377346	AX-116737265	67382831	3	5486	Duplication
888	59	2	AX-116180935	105221924	AX-116180937	105226417	3	4494	Homozygous deletion
888	59	2	AX-116188601	135156251	AX-116188603	135163579	3	7329	Duplication
888	59	16	AX-116564276	20543768	AX-116741454	20546929	3	3162	Duplication
883	59	2	AX-116178255	94551089	AX-116178257	94555287	3	4199	Homozygous deletion
883	59	3	AX-116681751	64193306	AX-116721402	64196665	3	3360	Duplication
883	59	9	AX-116373290	24624509	AX-116373291	24629911	3	5403	Duplication
885	59	18	AX-116600582	39023439	AX-116771038	39041008	3	17570	Homozygous deletion
885	59	1	AX-116102779	23356834	AX-116102819	23366329	3	9496	Duplication
885	59	2	AX-116167853	37613216	AX-116167862	37617523	3	4308	Duplication
885	59	9	AX-116394372	118798170	AX-116394373	118802457	3	4288	Duplication
885	59	16	AX-116560199	3030573	AX-116560201	3040553	3	9981	Duplication
886	59	14	AX-116517935	94094838	AX-116517937	94100254	3	5417	Heterozygous deletion
886	59	9	AX-116377637	42063770	AX-116377640	42090704	3	26935	Duplication
886	59	11	AX-116764820	28386012	AX-116421400	28400717	3	14706	Duplication
886	59	11	AX-116667846	57437376	AX-116428627	57457180	3	19805	Duplication
886	59	13	AX-116457722	45636745	AX-116457725	45643662	3	6918	Duplication
886	59	15	AX-116550961	102439061	AX-116550963	102445517	3	6457	Duplication
889	59	2	AX-116180935	105221924	AX-116180937	105226417	3	4494	Homozygous deletion
889	59	11	AX-116792974	40719159	AX-116424658	40723627	3	4469	Homozygous deletion
889	59	2	AX-116187534	130705573	AX-116187537	130713758	3	8186	Duplication
889	59	2	AX-116716334	142898009	AX-116190353	142902849	3	4841	Duplication
889	59	8	AX-116778734	21318939	AX-116690777	21330413	3	11475	Duplication
889	59	8	AX-116365379	130912167	AX-116365375	130977827	3	65661	Duplication
890	59	2	AX-116180935	105221924	AX-116180937	105226417	3	4494	Homozygous deletion
890	59	4	AX-116240636	84273119	AX-116240639	84281901	3	8783	Duplication
890	59	8	AX-116347619	52825395	AX-116347609	52832913	3	7519	Duplication
890	59	11	AX-116746826	5046038	AX-116667093	5054446	3	8409	Duplication
891	59	2	AX-116173088	68407138	AX-116173090	68424546	3	17409	Duplication
891	59	8	AX-116339292	15600014	AX-116690659	15614722	3	14709	Duplication
984	8	2	AX-116178255	94551089	AX-116178257	94555287	3	4199	Homozygous deletion
986	8	1	AX-116139123	190108564	AX-116139125	190115252	3	6689	Heterozygous deletion
986	8	4	AX-116726180	10712842	AX-116223275	10723337	3	10496	Heterozygous deletion
986	8	9	AX-116398575	138311539	AX-116809241	138317882	3	6344	Heterozygous deletion
986	8	15	AX-116674188	24545405	AX-116534874	24550046	3	4642	Heterozygous deletion
986	8	10	AX-116737635	3611145	AX-116399982	3620603	3	9459	Duplication
989	8	16	AX-116569861	42866912	AX-116569876	42875377	3	8466	Duplication
983	8	3	AX-116199656	32180492	AX-116199658	32186089	3	5598	Heterozygous deletion
983	8	4	AX-116726180	10712842	AX-116223275	10723337	3	10496	Heterozygous deletion
985	8	9	AX-116373186	24244793	AX-116373188	24249627	3	4835	Homozygous deletion
985	8	2	AX-116173796	72037236	AX-116173799	72045999	3	8764	Heterozygous deletion
985	8	4	AX-116726180	10712842	AX-116223275	10723337	3	10496	Heterozygous deletion
985	8	13	AX-116454699	32548744	AX-116454703	32573686	3	24943	Heterozygous deletion
985	8	15	AX-116674188	24545405	AX-116534874	24550046	3	4642	Heterozygous deletion
987	8	1	AX-116139123	190108564	AX-116139125	190115252	3	6689	Heterozygous deletion
987	8	3	AX-116217055	114370806	AX-116723771	114379697	3	8892	Heterozygous deletion
987	8	7	AX-116651258	52886870	AX-116651260	52894510	3	7641	Heterozygous deletion
987	8	9	AX-116398575	138311539	AX-116809241	138317882	3	6344	Heterozygous deletion
990	8	10	AX-116737635	3611145	AX-116399982	3620603	3	9459	Duplication
994	42	2	AX-116712710	67592716	AX-116712683	67605896	3	13181	Duplication
994	42	7	AX-116321125	56374090	AX-116321123	56379471	3	5382	Duplication
994	42	13	AX-116479374	138900069	AX-116479376	138913723	3	13655	Duplication
996	42	7	AX-116323762	70866130	AX-116323763	70876894	3	10765	Duplication
997	42	7	AX-116760759	87012334	AX-116327248	87016672	3	4339	Homozygous deletion
997	42	1	AX-116701322	81212416	AX-116118106	81222742	3	10327	Duplication
993	42	1	AX-116700917	71559201	AX-116663161	71563587	3	4387	Duplication
993	42	6	AX-116748553	94888432	AX-116292943	94895206	3	6775	Duplication
993	42	8	AX-116362270	116994516	AX-116769213	117001025	3	6510	Duplication
993	42	14	AX-116510671	66077734	AX-116510673	66084552	3	6819	Duplication
995	42	3	AX-116198802	28617726	AX-116198804	28627619	3	9894	Homozygous deletion
995	42	12	AX-116433948	1919582	AX-116433950	1923638	3	4057	Heterozygous deletion
995	42	2	AX-116184608	118509526	AX-116184610	118514352	3	4827	Duplication
995	42	10	AX-116412500	57835646	AX-116412502	57840668	3	5023	Duplication
995	42	17	AX-116745278	17317138	AX-116795849	17322175	3	5038	Duplication
1055	9	7	AX-116743091	24721775	AX-116313973	24732568	3	10794	Homozygous deletion
1055	9	7	AX-116760759	87012334	AX-116327248	87016672	3	4339	Homozygous deletion
1055	9	3	AX-116199656	32180492	AX-116199658	32186089	3	5598	Heterozygous deletion
1056	9	7	AX-116743091	24721775	AX-116313973	24732568	3	10794	Homozygous deletion
1056	9	1	AX-116649945	141566016	AX-116649943	141573182	3	7167	Duplication
1056	9	1	AX-116705022	209443521	AX-116143228	209452001	3	8481	Duplication
1056	9	11	AX-116422813	34085893	AX-116422815	34099949	3	14057	Duplication
1056	9	13	AX-116447155	1784067	AX-116447157	1788993	3	4927	Duplication
1058	12	9	AX-116374958	31094368	AX-116374960	31098640	3	4273	Homozygous deletion
1058	12	14	AX-116508691	58979583	AX-116789294	58985146	3	5564	Homozygous deletion
1058	12	1	AX-116105885	35511608	AX-116105891	35520872	3	9265	Duplication
1058	12	11	AX-116424040	38496106	AX-116424042	38501135	3	5030	Duplication
1060	9	15	AX-116553740	116032907	AX-116553742	116042404	3	9498	Heterozygous deletion
1060	9	3	AX-116201930	46448036	AX-116201928	46461773	3	13738	Duplication
1060	9	11	AX-116429939	62813983	AX-116429941	62819888	3	5906	Duplication
1060	9	15	AX-116537081	34097244	AX-116537083	34102622	3	5379	Duplication
1060	9	15	AX-116556452	127093389	AX-116744997	127099480	3	6092	Duplication
1060	9	16	AX-116561861	9896022	AX-116561863	9899908	3	3887	Duplication
1057	9	18	AX-116629677	17752819	AX-116629675	17760153	3	7335	Heterozygous deletion
1059	12	11	AX-116654260	57243016	AX-116428567	57250957	3	7942	Homozygous deletion
1081	56	9	AX-116374653	29852577	AX-116374655	29857548	3	4972	Homozygous deletion
1081	56	13	AX-116483910	159555188	AX-116483913	159561761	3	6574	Heterozygous deletion
1081	56	1	AX-116150300	239084005	AX-116150302	239089244	3	5240	Duplication
1081	56	2	AX-116182268	109895207	AX-116182263	109916528	3	21322	Duplication
1081	56	7	AX-116746046	105964182	AX-116331642	105969649	3	5468	Duplication
1081	56	13	AX-116493258	201199907	AX-116852539	201206119	3	6213	Duplication
1081	56	14	AX-116511979	70348838	AX-116511981	70354481	3	5644	Duplication
1082	56	1	AX-116706594	250351551	AX-116665210	250405816	3	54266	Heterozygous deletion
1082	56	1	AX-116134610	166601018	AX-116703816	166604772	3	3755	Duplication
1082	56	7	AX-116802935	3579678	AX-116308898	3582343	3	2666	Duplication
1082	56	15	AX-116540697	50322925	AX-116540699	50329218	3	6294	Duplication
1077	56	4	AX-116237253	68983838	AX-116237255	69005159	3	21322	Duplication
1077	56	6	AX-116276816	15734634	AX-116771215	15743153	3	8520	Duplication
1077	56	13	AX-116468848	88534801	AX-116640383	88540971	3	6171	Duplication
1078	56	1	AX-116705022	209443521	AX-116143228	209452001	3	8481	Homozygous deletion
1078	56	2	AX-116180935	105221924	AX-116180937	105226417	3	4494	Homozygous deletion
1078	56	1	AX-116155693	262858093	AX-116155691	262862762	3	4670	Duplication
1078	56	7	AX-116849639	77133163	AX-116325079	77142260	3	9098	Duplication
1078	56	8	AX-116350199	66297134	AX-116350197	66304705	3	7572	Duplication
1078	56	10	AX-116803889	8083924	AX-116400875	8091453	3	7530	Duplication
1078	56	13	AX-116479083	137498213	AX-116479081	137507792	3	9580	Duplication
1078	56	15	AX-116536723	30867461	AX-116536721	30873715	3	6255	Duplication
1078	56	18	AX-116598470	28887589	AX-116598468	28893230	3	5642	Duplication
1078	56	8	AX-116360531	109042836	AX-116360533	109047872	3	5037	Amplification
1078	56	16	AX-116565637	26012030	AX-116756422	26021986	3	9957	Amplification
1079	56	1	AX-116154576	257732183	AX-116665386	257735449	3	3267	Duplication
1079	56	1	AX-116101894	19631365	AX-116101897	19647158	3	15794	Amplification
1080	56	7	AX-116314777	27874444	AX-116314779	27879149	3	4706	Homozygous deletion
1080	56	14	AX-116501194	30601176	AX-116765556	30610718	3	9543	Duplication
1261	7	2	AX-116178255	94551089	AX-116178257	94555287	3	4199	Homozygous deletion
1260	7	13	AX-116484143	160428815	AX-116739596	160433931	3	5117	Homozygous deletion
1260	7	15	AX-116553740	116032907	AX-116553742	116042404	3	9498	Heterozygous deletion
1264	7	9	AX-116398575	138311539	AX-116809241	138317882	3	6344	Heterozygous deletion
1265	7	9	AX-116371710	18315414	AX-116371712	18319846	3	4433	Heterozygous deletion
1265	7	11	AX-116422813	34085893	AX-116422815	34099949	3	14057	Duplication
1266	7	1	AX-116139123	190108564	AX-116139125	190115252	3	6689	Heterozygous deletion
1266	7	7	AX-116315652	30983957	AX-116772348	30990845	3	6889	Heterozygous deletion
1084	57	2	AX-116178255	94551089	AX-116178257	94555287	3	4199	Homozygous deletion
1084	57	1	AX-116119419	86418557	AX-116119421	86423441	3	4885	Duplication
1084	57	1	AX-116131547	152825065	AX-116131558	152882514	3	57450	Duplication
1084	57	1	AX-116151370	243838634	AX-116706315	243848696	3	10063	Duplication
1084	57	2	AX-116716458	144103697	AX-116190633	144107833	3	4137	Duplication
1084	57	7	AX-116796872	10904463	AX-116310399	10910350	3	5888	Duplication
1084	57	8	AX-116344949	38033270	AX-116344950	38036742	3	3473	Duplication
1084	57	9	AX-116809043	31075535	AX-116374954	31080098	3	4564	Duplication
1084	57	12	AX-116434374	4102909	AX-116434375	4108715	3	5807	Duplication
1083	57	1	AX-116663343	85917831	AX-116701536	85942832	3	25002	Duplication
1083	57	11	AX-116427847	54248489	AX-116427850	54260361	3	11873	Duplication
1085	57	15	AX-116553606	115497619	AX-116553608	115504123	3	6505	Duplication
1085	57	18	AX-116600136	36800360	AX-116600135	36806227	3	5868	Duplication
1086	57	7	AX-116689670	83067661	AX-116326232	83072623	3	4963	Duplication
1086	57	15	AX-116633882	70145019	AX-116544429	70159704	3	14686	Duplication
1086	57	16	AX-116560200	3038976	AX-116560202	3043113	3	4138	Duplication
1086	57	18	AX-116599192	31898098	AX-116599195	31940216	3	42119	Duplication
1087	57	2	AX-116178255	94551089	AX-116178257	94555287	3	4199	Homozygous deletion
1087	57	13	AX-116793920	64365598	AX-116463026	64373977	3	8380	Duplication
1087	57	14	AX-116521364	106575417	AX-116773791	106629856	3	54440	Duplication
1087	57	15	AX-116642387	110389973	AX-116552450	110392730	3	2758	Duplication
1339	10	2	AX-116178255	94551089	AX-116178257	94555287	3	4199	Homozygous deletion
1341	10	2	AX-116713324	88945553	AX-116176640	88951122	3	5570	Heterozygous deletion
1341	10	9	AX-116389865	96235128	AX-116693502	96241306	3	6179	Heterozygous deletion
1341	10	13	AX-116483174	156882993	AX-116483181	156910421	3	27429	Heterozygous deletion
1341	10	15	AX-116553740	116032907	AX-116553742	116042404	3	9498	Heterozygous deletion
1341	10	1	AX-116705022	209443521	AX-116143228	209452001	3	8481	Duplication
1342	10	2	AX-116713324	88945553	AX-116176640	88951122	3	5570	Heterozygous deletion
1342	10	3	AX-116199656	32180492	AX-116199658	32186089	3	5598	Heterozygous deletion
1342	10	15	AX-116674188	24545405	AX-116534874	24550046	3	4642	Heterozygous deletion
1342	10	1	AX-116705022	209443521	AX-116143228	209452001	3	8481	Duplication
1342	10	14	AX-116798715	141620935	AX-116529207	141638325	3	17391	Duplication
1342	10	16	AX-116568417	35919604	AX-116568419	35924331	3	4728	Duplication
1344	10	2	AX-116713324	88945553	AX-116176640	88951122	3	5570	Heterozygous deletion
1344	10	13	AX-116483174	156882993	AX-116483181	156910421	3	27429	Heterozygous deletion
1344	10	14	AX-116501194	30601176	AX-116765556	30610718	3	9543	Duplication
1344	10	16	AX-116569861	42866912	AX-116569876	42875377	3	8466	Duplication
1337	10	2	AX-116713324	88945553	AX-116176640	88951122	3	5570	Heterozygous deletion
1337	10	9	AX-116398575	138311539	AX-116809241	138317882	3	6344	Heterozygous deletion
1337	10	11	AX-116774051	2790844	AX-116761532	2795323	3	4480	Heterozygous deletion
1338	10	2	AX-116713324	88945553	AX-116176640	88951122	3	5570	Heterozygous deletion
1338	10	18	AX-116629677	17752819	AX-116629675	17760153	3	7335	Heterozygous deletion
1340	10	2	AX-116713324	88945553	AX-116176640	88951122	3	5570	Heterozygous deletion
1340	10	11	AX-116804153	10019462	AX-116417485	10031429	3	11968	Heterozygous deletion
1343	10	2	AX-116178255	94551089	AX-116178257	94555287	3	4199	Homozygous deletion
1343	10	1	AX-116150300	239084005	AX-116150302	239089244	3	5240	Heterozygous deletion
1306	11	11	AX-116423042	35105233	AX-116423044	35109328	3	4096	Homozygous deletion
1306	11	4	AX-116244617	99837157	AX-116244618	99846098	3	8942	Heterozygous deletion
1306	11	9	AX-116398575	138311539	AX-116809241	138317882	3	6344	Heterozygous deletion
1306	11	13	AX-116483174	156882993	AX-116483181	156910421	3	27429	Heterozygous deletion
1326	11	1	AX-116099951	9751900	AX-116697657	9759158	3	7259	Heterozygous deletion
1326	11	6	AX-116645471	163735034	AX-116307119	163743034	3	8001	Heterozygous deletion
1326	11	15	AX-116541816	54694502	AX-116541827	54708090	3	13589	Heterozygous deletion
1328	11	7	AX-116743091	24721775	AX-116313973	24732568	3	10794	Homozygous deletion
1328	11	7	AX-116760759	87012334	AX-116327248	87016672	3	4339	Homozygous deletion
1331	11	13	AX-116484143	160428815	AX-116739596	160433931	3	5117	Homozygous deletion
1331	11	10	AX-116666392	35166342	AX-116407335	35171693	3	5352	Heterozygous deletion
1331	11	18	AX-116629677	17752819	AX-116629675	17760153	3	7335	Heterozygous deletion
1325	11	9	AX-116791813	6282336	AX-116368745	6286103	3	3768	Duplication
1327	11	13	AX-116484143	160428815	AX-116739596	160433931	3	5117	Homozygous deletion
1327	11	1	AX-116139123	190108564	AX-116139125	190115252	3	6689	Heterozygous deletion
1327	11	9	AX-116398575	138311539	AX-116809241	138317882	3	6344	Heterozygous deletion
1329	11	3	AX-116199656	32180492	AX-116199658	32186089	3	5598	Heterozygous deletion
1329	11	11	AX-116422206	31608779	AX-116422200	31617177	3	8399	Heterozygous deletion
1329	11	12	AX-116445619	54146232	AX-116793482	54153060	3	6829	Heterozygous deletion
1330	11	3	AX-116199656	32180492	AX-116199658	32186089	3	5598	Heterozygous deletion
1330	11	13	AX-116483174	156882993	AX-116483181	156910421	3	27429	Heterozygous deletion
1330	11	11	AX-116422813	34085893	AX-116422815	34099949	3	14057	Duplication
1258	17	2	AX-116180935	105221924	AX-116180937	105226417	3	4494	Homozygous deletion
1258	17	1	AX-116150258	238936023	AX-116150259	238939559	3	3537	Heterozygous deletion
1258	17	6	AX-116279864	32114652	AX-116279862	32119273	3	4622	Heterozygous deletion
1258	17	8	AX-116351984	73731500	AX-116351985	73743856	3	12357	Heterozygous deletion
1258	17	9	AX-116398575	138311539	AX-116809241	138317882	3	6344	Heterozygous deletion
1258	17	11	AX-116804153	10019462	AX-116417485	10031429	3	11968	Heterozygous deletion
1258	17	13	AX-116483174	156882993	AX-116483181	156910421	3	27429	Heterozygous deletion
1259	17	1	AX-116107437	41079101	AX-116107439	41083790	3	4690	Heterozygous deletion
1259	17	1	AX-116123729	108498365	AX-116123737	108512491	3	14127	Heterozygous deletion
1259	17	13	AX-116478318	133149684	AX-116478316	133155443	3	5760	Heterozygous deletion
1259	17	10	AX-116737635	3611145	AX-116399982	3620603	3	9459	Duplication
1255	17	2	AX-116173796	72037236	AX-116173799	72045999	3	8764	Homozygous deletion
1255	17	3	AX-116212646	94675566	AX-116722647	94680539	3	4974	Heterozygous deletion
1255	17	11	AX-116804153	10019462	AX-116417485	10031429	3	11968	Heterozygous deletion
1255	17	13	AX-116478318	133149684	AX-116478316	133155443	3	5760	Heterozygous deletion
1256	17	11	AX-116804153	10019462	AX-116417485	10031429	3	11968	Heterozygous deletion
1256	17	14	AX-116755614	84012597	AX-116515204	84024280	3	11684	Heterozygous deletion
1257	17	2	AX-116180935	105221924	AX-116180937	105226417	3	4494	Homozygous deletion
1257	17	1	AX-116123729	108498365	AX-116123737	108512491	3	14127	Heterozygous deletion
1257	17	15	AX-116553740	116032907	AX-116553742	116042404	3	9498	Heterozygous deletion
1315	8	2	AX-116178255	94551089	AX-116178257	94555287	3	4199	Homozygous deletion
1315	8	1	AX-116705022	209443521	AX-116143228	209452001	3	8481	Duplication
1315	8	11	AX-116422813	34085893	AX-116422815	34099949	3	14057	Duplication
1316	8	14	AX-116740584	133910628	AX-116527709	133923367	3	12740	Heterozygous deletion
1316	8	6	AX-116696822	127324857	AX-116695577	127360641	3	35785	Duplication
1320	8	2	AX-116178255	94551089	AX-116178257	94555287	3	4199	Homozygous deletion
1320	8	13	AX-116484143	160428815	AX-116739596	160433931	3	5117	Homozygous deletion
1320	8	13	AX-116459154	50575560	AX-116459156	50579571	3	4012	Heterozygous deletion
1322	8	1	AX-116139123	190108564	AX-116139125	190115252	3	6689	Heterozygous deletion
1322	8	7	AX-116333582	114875650	AX-116333580	114881366	3	5717	Heterozygous deletion
1323	8	9	AX-116398575	138311539	AX-116809241	138317882	3	6344	Heterozygous deletion
1323	8	11	AX-116426864	50197434	AX-116811520	50202705	3	5272	Heterozygous deletion
1323	8	15	AX-116674188	24545405	AX-116534874	24550046	3	4642	Heterozygous deletion
1323	8	17	AX-116756673	10455524	AX-116677059	10459639	3	4116	Heterozygous deletion
1324	8	13	AX-116484143	160428815	AX-116739596	160433931	3	5117	Homozygous deletion
1324	8	1	AX-116139123	190108564	AX-116139125	190115252	3	6689	Heterozygous deletion
1324	8	4	AX-116232528	50227036	AX-116232530	50232386	3	5351	Duplication
1314	8	2	AX-116178255	94551089	AX-116178257	94555287	3	4199	Homozygous deletion
1314	8	1	AX-116139123	190108564	AX-116139125	190115252	3	6689	Heterozygous deletion
1314	8	1	AX-116145055	217247119	AX-116145064	217278151	3	31033	Heterozygous deletion
1314	8	15	AX-116674188	24545405	AX-116534874	24550046	3	4642	Heterozygous deletion
1318	8	3	AX-116199448	31557253	AX-116199446	31562090	3	4838	Heterozygous deletion
1318	8	3	AX-116199656	32180492	AX-116199658	32186089	3	5598	Heterozygous deletion
1318	8	6	AX-116275110	5613576	AX-116275111	5618459	3	4884	Heterozygous deletion
1318	8	11	AX-116426864	50197434	AX-116811520	50202705	3	5272	Heterozygous deletion
1318	8	14	AX-116740584	133910628	AX-116527709	133923367	3	12740	Heterozygous deletion
1319	8	3	AX-116199656	32180492	AX-116199658	32186089	3	5598	Heterozygous deletion
1319	8	14	AX-116497762	15349787	AX-116497764	15354239	3	4453	Heterozygous deletion
1319	8	14	AX-116501194	30601176	AX-116765556	30610718	3	9543	Duplication
1321	8	1	AX-116139123	190108564	AX-116139125	190115252	3	6689	Heterozygous deletion
1321	8	2	AX-116180052	101848652	AX-116632347	101851749	3	3098	Heterozygous deletion
1321	8	2	AX-116714615	119731492	AX-116184901	119735081	3	3590	Duplication
1468	2	10	AX-116851252	46311525	AX-116851253	46316950	3	5426	Duplication
1468	2	16	AX-116566274	28221762	AX-116566276	28225318	3	3557	Duplication
1470	2	1	AX-116652968	263349125	AX-116637084	263371092	3	21968	Duplication
1470	2	6	AX-116799766	126958205	AX-116299902	126961857	3	3653	Duplication
1470	2	7	AX-116688935	33152102	AX-116735675	33156215	3	4114	Duplication
1471	2	2	AX-116190346	142927908	AX-116190359	142930942	3	3035	Duplication
1471	2	6	AX-116278846	25981664	AX-116757611	25994522	3	12859	Duplication
1471	2	10	AX-116401756	11746332	AX-116401755	11752832	3	6501	Duplication
1472	2	3	AX-116207732	70903964	AX-116721723	70910381	3	6418	Heterozygous deletion
1472	2	10	AX-116405464	27296914	AX-116405466	27302326	3	5413	Duplication
1473	2	6	AX-116799766	126958205	AX-116299902	126961857	3	3653	Duplication
1474	2	10	AX-116405464	27296914	AX-116405466	27302326	3	5413	Duplication
1474	2	18	AX-116602119	46144343	AX-116602121	46149274	3	4932	Duplication
1475	2	8	AX-116362133	116549604	AX-116850339	116553450	3	3847	Duplication
1475	2	10	AX-116405464	27296914	AX-116405466	27302326	3	5413	Duplication
1475	2	13	AX-116485985	167749664	AX-116485989	167758745	3	9082	Duplication
1476	2	16	AX-116576659	75050765	AX-116576657	75055535	3	4771	Heterozygous deletion
1461	2	4	AX-116239790	80980212	AX-116239792	81003261	3	23050	Heterozygous deletion
1461	2	6	AX-116305887	157160406	AX-116743013	157164124	3	3719	Heterozygous deletion
1461	2	1	AX-116137058	180349144	AX-116137060	180363693	3	14550	Duplication
1461	2	6	AX-116292040	89208704	AX-116292041	89215746	3	7043	Duplication
1467	2	4	AX-116730694	107643487	AX-116730695	107648657	3	5171	Duplication
1467	2	13	AX-116479646	141009542	AX-116852346	141013096	3	3555	Duplication
3069	9	1	AX-116121216	94719330	AX-116121218	94724848	3	5519	Duplication
3069	9	3	AX-116201930	46448036	AX-116201928	46461773	3	13738	Duplication
3069	9	7	AX-116328814	93058169	AX-116328816	93064713	3	6545	Duplication
3069	9	13	AX-116453409	27348100	AX-116453412	27358177	3	10078	Duplication
1579	59	1	AX-116117019	76828100	AX-116117017	76834038	3	5939	Duplication
1579	59	9	AX-116377637	42063770	AX-116377640	42090704	3	26935	Duplication
1579	59	10	AX-116400675	7213777	AX-116807306	7217642	3	3866	Duplication
1579	59	14	AX-116513886	77669627	AX-116513891	77691822	3	22196	Duplication
1581	59	9	AX-116388971	90852780	AX-116792172	90858461	3	5682	Duplication
1581	59	15	AX-116801770	7539799	AX-116530979	7550753	3	10955	Duplication
1582	59	1	AX-116697767	11934762	AX-116100331	11946612	3	11851	Duplication
1582	59	2	AX-116173088	68407138	AX-116173090	68424546	3	17409	Duplication
1582	59	3	AX-116205321	60195680	AX-116205333	60222155	3	26476	Duplication
1582	59	16	AX-116570584	45862915	AX-116570585	45870389	3	7475	Duplication
1583	59	2	AX-116176853	89633407	AX-116713374	89637634	3	4228	Duplication
1583	59	2	AX-116182267	109897698	AX-116182262	109922522	3	24825	Duplication
1583	59	3	AX-116643270	8849254	AX-116643274	8857866	3	8613	Duplication
1583	59	3	AX-116205321	60195680	AX-116205333	60222155	3	26476	Duplication
1583	59	4	AX-116227740	29874737	AX-116227743	29892919	3	18183	Duplication
1583	59	4	AX-116244796	100491859	AX-116244801	100502663	3	10805	Duplication
1583	59	6	AX-116286586	65431210	AX-116687074	65440909	3	9700	Duplication
1583	59	11	AX-116426652	49239943	AX-116758781	49250468	3	10526	Duplication
1583	59	11	AX-116430873	67327232	AX-116430875	67330958	3	3727	Duplication
1584	59	2	AX-116178255	94551089	AX-116178257	94555287	3	4199	Homozygous deletion
1584	59	1	AX-116099522	8092879	AX-116099524	8110517	3	17639	Duplication
1586	59	2	AX-116180321	102815167	AX-116180325	102830484	3	15318	Homozygous deletion
1586	59	2	AX-116180935	105221924	AX-116180937	105226417	3	4494	Homozygous deletion
1586	59	2	AX-116183919	115951656	AX-116183922	115959048	3	7393	Homozygous deletion
1586	59	5	AX-116255303	16596227	AX-116255306	16605801	3	9575	Duplication
1586	59	12	AX-116444460	49128202	AX-116785870	49132368	3	4167	Duplication
1587	59	18	AX-116597016	22949043	AX-116597018	22953876	3	4834	Heterozygous deletion
1587	59	5	AX-116257095	24687830	AX-116257096	24693121	3	5292	Duplication
1587	59	6	AX-116772004	58627223	AX-116577610	58672361	3	45139	Duplication
1587	59	9	AX-116792169	90442810	AX-116388856	90447903	3	5094	Duplication
1587	59	16	AX-116569861	42866912	AX-116569876	42875377	3	8466	Duplication
1578	59	3	AX-116203589	52992899	AX-116203593	53002844	3	9946	Duplication
1578	59	14	AX-116505966	48777831	AX-116505991	48810034	3	32204	Duplication
1578	59	14	AX-116514937	83003645	AX-116514930	83032951	3	29307	Duplication
1580	59	2	AX-116180935	105221924	AX-116180937	105226417	3	4494	Homozygous deletion
1580	59	5	AX-116257095	24687830	AX-116257096	24693121	3	5292	Duplication
1585	59	2	AX-116680235	120641234	AX-116185159	120647464	3	6231	Duplication
1585	59	4	AX-116237634	70880368	AX-116237635	70885656	3	5289	Duplication
1588	59	2	AX-116180935	105221924	AX-116180937	105226417	3	4494	Homozygous deletion
1588	59	6	AX-116577610	58672361	AX-116777602	58684980	3	12620	Duplication
1588	59	7	AX-116319888	49943947	AX-116319890	49948661	3	4715	Duplication
1589	59	2	AX-116178255	94551089	AX-116178257	94555287	3	4199	Homozygous deletion
1589	59	1	AX-116098048	1654166	AX-116098050	1659717	3	5552	Duplication
1589	59	1	AX-116109846	49636601	AX-116109848	49641414	3	4814	Duplication
1589	59	1	AX-116131615	153189489	AX-116131621	153214822	3	25334	Duplication
1589	59	8	AX-116344895	37769572	AX-116344897	37781785	3	12214	Duplication
1589	59	13	AX-116780284	14960842	AX-116669598	14965516	3	4675	Duplication
1620	61	10	AX-116411731	53857648	AX-116411732	53862733	3	5086	Duplication
1623	61	11	AX-116738182	12026583	AX-116804161	12030446	3	3864	Homozygous deletion
1623	61	13	AX-116852438	186325931	AX-116794114	186333017	3	7087	Duplication
1623	61	15	AX-116537678	36528410	AX-116537676	36533094	3	4685	Duplication
1624	61	4	AX-116244796	100491859	AX-116244801	100502663	3	10805	Duplication
1624	61	8	AX-116361596	113986930	AX-116361598	113999998	3	13069	Duplication
1624	61	15	AX-116532045	11367851	AX-116532066	11370731	3	2881	Duplication
1624	61	15	AX-116544476	70429452	AX-116544478	70443101	3	13650	Duplication
1621	61	11	AX-116738182	12026583	AX-116804161	12030446	3	3864	Homozygous deletion
1621	61	15	AX-116553620	115547585	AX-116807794	115554203	3	6619	Duplication
1622	61	7	AX-116771226	1846836	AX-116767126	1859486	3	12651	Heterozygous deletion
1800	28	1	AX-116127671	130321758	AX-116127673	130331874	3	10117	Heterozygous deletion
1800	28	16	AX-116576659	75050765	AX-116576657	75055535	3	4771	Heterozygous deletion
1800	28	6	AX-116630997	105720432	AX-116630999	105730556	3	10125	Duplication
1804	28	13	AX-116479325	138666380	AX-116479329	138673835	3	7456	Homozygous deletion
1804	28	2	AX-116716099	138809861	AX-116189423	138817789	3	7929	Duplication
1804	28	6	AX-116639478	43501901	AX-116639474	43513968	3	12068	Duplication
1804	28	9	AX-116779478	118292485	AX-116693739	118314929	3	22445	Duplication
1804	28	15	AX-116537023	33728092	AX-116537022	33738223	3	10132	Duplication
1805	28	15	AX-116553740	116032907	AX-116553742	116042404	3	9498	Heterozygous deletion
1805	28	10	AX-116404875	24477513	AX-116779647	24492369	3	14857	Duplication
1806	28	2	AX-116679080	15395242	AX-116162355	15400731	3	5490	Heterozygous deletion
1806	28	2	AX-116714895	123614502	AX-116185942	123619831	3	5330	Duplication
1806	28	14	AX-116499933	24531961	AX-116499935	24537752	3	5792	Duplication
1807	28	3	AX-116194516	9016837	AX-116194514	9024908	3	8072	Duplication
1807	28	4	AX-116244966	101432231	AX-116730304	101450163	3	17933	Duplication
1807	28	8	AX-116736465	92502110	AX-116356408	92510894	3	8785	Duplication
1807	28	12	AX-116654343	10355505	AX-116654345	10359750	3	4246	Duplication
1807	28	13	AX-116454357	31158290	AX-116754841	31174750	3	16461	Duplication
1807	28	14	AX-116499933	24531961	AX-116499935	24537752	3	5792	Duplication
1808	28	13	AX-116447489	3134065	AX-116447472	3142504	3	8440	Duplication
1799	28	8	AX-116350200	66271843	AX-116350193	66283115	3	11273	Duplication
1801	28	9	AX-116746486	50866753	AX-116379428	50870690	3	3938	Homozygous deletion
1801	28	2	AX-116177410	91498709	AX-116177414	91510685	3	11977	Duplication
1801	28	6	AX-116777997	36246528	AX-116280415	36257853	3	11326	Duplication
1803	28	9	AX-116746486	50866753	AX-116379428	50870690	3	3938	Homozygous deletion
1803	28	9	AX-116367868	1478020	AX-116367809	1481429	3	3410	Duplication
1803	28	13	AX-116451957	21714531	AX-116451952	21730948	3	16418	Duplication
1803	28	14	AX-116499933	24531961	AX-116499935	24537752	3	5792	Duplication
1871	60	2	AX-116178255	94551089	AX-116178257	94555287	3	4199	Homozygous deletion
1871	60	13	AX-116486006	167958358	AX-116486009	167964798	3	6441	Homozygous deletion
1871	60	3	AX-116219356	125054517	AX-116724568	125059705	3	5189	Duplication
1871	60	6	AX-116763313	26127839	AX-116278889	26141057	3	13219	Duplication
1873	60	2	AX-116178255	94551089	AX-116178257	94555287	3	4199	Homozygous deletion
1873	60	11	AX-116427283	52081153	AX-116667789	52087391	3	6239	Homozygous deletion
1873	60	13	AX-116739811	192282815	AX-116739812	192287788	3	4974	Homozygous deletion
1873	60	9	AX-116394716	120749831	AX-116394718	120754555	3	4725	Duplication
1873	60	11	AX-116793004	47586204	AX-116426334	47593133	3	6930	Duplication
1873	60	11	AX-116427526	52978517	AX-116804273	52984764	3	6248	Duplication
1876	60	3	AX-116202175	46955260	AX-116202181	46976331	3	21072	Amplification
1872	60	11	AX-116427283	52081153	AX-116667789	52087391	3	6239	Homozygous deletion
1872	60	2	AX-116159994	5508545	AX-116159993	5509473	3	929	Heterozygous deletion
1872	60	11	AX-116427526	52978517	AX-116804273	52984764	3	6248	Duplication
1874	60	2	AX-116178255	94551089	AX-116178257	94555287	3	4199	Homozygous deletion
1874	60	14	AX-116506666	51511219	AX-116506673	51530667	3	19449	Heterozygous deletion
1874	60	2	AX-116159238	381389	AX-116159236	386495	3	5107	Duplication
1874	60	2	AX-116161914	14013841	AX-116679051	14019322	3	5482	Duplication
1875	60	13	AX-116739811	192282815	AX-116739812	192287788	3	4974	Homozygous deletion
1875	60	14	AX-116523094	113709245	AX-116523096	113732575	3	23331	Heterozygous deletion
1875	60	3	AX-116634544	126416561	AX-116634546	126424482	3	7922	Duplication
1875	60	15	AX-116542376	58045982	AX-116542412	58090516	3	44535	Duplication
2032	17	2	AX-116180935	105221924	AX-116180937	105226417	3	4494	Homozygous deletion
2034	17	6	AX-116577610	58672361	AX-116777602	58684980	3	12620	Duplication
2034	17	12	AX-116444460	49128202	AX-116785870	49132368	3	4167	Duplication
2034	17	12	AX-116747067	50065805	AX-116444666	50078279	3	12475	Duplication
2035	17	11	AX-116738501	65366020	AX-116738502	65378346	3	12327	Duplication
2040	17	2	AX-116180935	105221924	AX-116180937	105226417	3	4494	Homozygous deletion
2040	17	3	AX-116218622	121331577	AX-116218625	121337847	3	6271	Heterozygous deletion
2040	17	4	AX-116683289	31885717	AX-116727469	31894409	3	8693	Duplication
2040	17	8	AX-116811890	130859488	AX-116365379	130912167	3	52680	Duplication
2041	17	13	AX-116671288	185848189	AX-116490101	185853822	3	5634	Duplication
2041	17	14	AX-116528630	138215600	AX-116773023	138246871	3	31272	Duplication
2165	26	6	AX-116848937	12500714	AX-116751387	12506534	3	5821	Homozygous deletion
2158	26	9	AX-116693045	50294687	AX-116379341	50295826	3	1140	Duplication
2154	43	9	AX-116388865	90481600	AX-116792171	90485951	3	4352	Homozygous deletion
2154	43	1	AX-116124075	110725163	AX-116124077	110728558	3	3396	Duplication
2154	43	3	AX-116634544	126416561	AX-116634546	126424482	3	7922	Duplication
2154	43	9	AX-116848397	16553656	AX-116371249	16556899	3	3244	Duplication
2154	43	12	AX-116668998	44176333	AX-116785866	44184703	3	8371	Duplication
2154	43	15	AX-116798743	11500494	AX-116532108	11504885	3	4392	Duplication
2154	43	17	AX-116742095	44890608	AX-116588115	44896795	3	6188	Duplication
2155	43	1	AX-116699839	47353830	AX-116109202	47360564	3	6735	Duplication
2155	43	2	AX-116713728	100650185	AX-116179738	100664034	3	13850	Duplication
2155	43	13	AX-116490773	188743898	AX-116671322	188749706	3	5809	Duplication
2733	2	12	AX-116436237	12677777	AX-116436235	12686211	3	8435	Homozygous deletion
2733	2	1	AX-116132381	156597378	AX-116132376	156611394	3	14017	Duplication
2736	2	6	AX-116291504	87325591	AX-116291515	87357665	3	32075	Duplication
2738	2	12	AX-116436295	12944296	AX-116654432	12945490	3	1195	Heterozygous deletion
2738	2	17	AX-116588148	45033655	AX-116742096	45038907	3	5253	Duplication
2735	2	12	AX-116652310	969621	AX-116652971	982454	3	12834	Heterozygous deletion
2735	2	7	AX-116316401	33755642	AX-116316403	33759713	3	4072	Duplication
2735	2	13	AX-116484220	160602638	AX-116484222	160607199	3	4562	Duplication
2737	2	1	AX-116118282	81913001	AX-116118283	81917391	3	4391	Duplication
2737	2	3	AX-116219950	128308912	AX-116724813	128311837	3	2926	Duplication
2737	2	10	AX-116405464	27296914	AX-116405466	27302326	3	5413	Duplication
2740	2	9	AX-116374392	28901223	AX-116374384	28910891	3	9669	Duplication
2740	2	17	AX-116580778	14590009	AX-116580774	14605241	3	15233	Duplication
20	0	1	AX-116103421	25545475	AX-116103423	25553265	4	7791	Duplication
20	0	1	AX-116134280	164906941	AX-116134269	164918665	4	11725	Duplication
20	0	8	AX-116758221	121934730	AX-116363425	121940439	4	5710	Duplication
20	0	15	AX-116556098	124972512	AX-116556102	124985308	4	12797	Duplication
145	1	8	AX-116758221	121934730	AX-116363425	121940439	4	5710	Duplication
68	1	6	AX-116757808	167374836	AX-116307839	167386286	4	11451	Duplication
71	0	10	AX-116737635	3611145	AX-116792381	3626374	4	15230	Duplication
67	1	1	AX-116106510	37599334	AX-116106507	37606197	4	6864	Duplication
67	1	8	AX-116758221	121934730	AX-116363425	121940439	4	5710	Duplication
67	1	11	AX-116423342	35924760	AX-116423352	35948897	4	24138	Duplication
66	1	8	AX-116758221	121934730	AX-116363425	121940439	4	5710	Duplication
66	1	11	AX-116429856	62473684	AX-116667928	62482142	4	8459	Duplication
90	0	6	AX-116300712	131959927	AX-116300716	131968244	4	8318	Homozygous deletion
90	0	14	AX-116499931	24526878	AX-116499935	24537752	4	10875	Duplication
90	0	14	AX-116515060	83545837	AX-116515063	83554755	4	8919	Duplication
90	0	15	AX-116781251	44162732	AX-116539144	44187065	4	24334	Duplication
90	0	17	AX-116581142	15788702	AX-116581147	15806401	4	17700	Duplication
69	0	8	AX-116343914	33956074	AX-116343917	33964972	4	8899	Duplication
69	0	9	AX-116376009	35300847	AX-116779203	35314780	4	13934	Duplication
69	0	14	AX-116503777	40924842	AX-116503787	40934641	4	9800	Duplication
69	0	14	AX-116528580	137959561	AX-116528582	137975548	4	15988	Duplication
72	20	11	AX-116422813	34085893	AX-116792949	34108020	4	22128	Duplication
73	20	8	AX-116758221	121934730	AX-116363425	121940439	4	5710	Duplication
73	20	12	AX-116444463	49199578	AX-116798094	49208446	4	8869	Duplication
73	20	13	AX-116485049	164397903	AX-116485045	164413874	4	15972	Duplication
88	20	11	AX-116754180	66948047	AX-116430793	66960859	4	12813	Duplication
88	20	12	AX-116444463	49199578	AX-116798094	49208446	4	8869	Duplication
188	20	1	AX-116109036	46653800	AX-116109040	46662364	4	8565	Duplication
188	20	2	AX-116172247	63583672	AX-116172251	63595997	4	12326	Duplication
188	20	3	AX-116681243	23226568	AX-116197532	23233323	4	6756	Duplication
188	20	9	AX-116394409	118944894	AX-116394413	118967012	4	22119	Duplication
56	18	8	AX-116356025	91165933	AX-116356029	91174711	4	8779	Duplication
59	18	14	AX-116507107	53359286	AX-116507110	53369082	4	9797	Duplication
59	18	14	AX-116523761	117047325	AX-116523764	117055874	4	8550	Duplication
60	18	13	AX-116486376	169369715	AX-116486380	169379630	4	9916	Heterozygous deletion
60	18	2	AX-116171140	55283018	AX-116712303	55337679	4	54662	Duplication
60	18	14	AX-116515198	84005657	AX-116515204	84024280	4	18624	Duplication
63	18	1	AX-116126644	124527355	AX-116126653	124542887	4	15533	Duplication
63	18	2	AX-116181297	106480111	AX-116713960	106494206	4	14096	Duplication
64	18	7	AX-116772842	24335760	AX-116752125	24356919	4	21160	Duplication
64	18	11	AX-116421752	29844423	AX-116421753	29855900	4	11478	Duplication
65	18	1	AX-116125548	118348817	AX-116125551	118366597	4	17781	Duplication
65	18	8	AX-116758221	121934730	AX-116363425	121940439	4	5710	Duplication
51	19	1	AX-116133414	161458310	AX-116133417	161467221	4	8912	Duplication
51	19	3	AX-116653358	6739705	AX-116652602	6783035	4	43331	Duplication
51	19	5	AX-116742749	98406287	AX-116790017	98417107	4	10821	Duplication
51	19	11	AX-116797827	10010510	AX-116417487	10020501	4	9992	Duplication
51	19	14	AX-116528566	137891066	AX-116673755	137903859	4	12794	Duplication
51	19	15	AX-116538881	42928011	AX-116538886	42944570	4	16560	Duplication
51	19	18	AX-116600941	40763787	AX-116768378	40776264	4	12478	Duplication
52	19	16	AX-116762647	42036082	AX-116569704	42120459	4	84378	Duplication
54	19	16	AX-116576641	74961456	AX-116576644	74968823	4	7368	Duplication
55	19	3	AX-116209679	82821105	AX-116722072	82842218	4	21114	Duplication
187	32	7	AX-116335742	79197480	AX-116335566	79215523	4	18044	Homozygous deletion
99	30	2	AX-116715474	131099177	AX-116187625	131108980	4	9804	Duplication
99	30	7	AX-116309994	8771860	AX-116309995	8778744	4	6885	Duplication
99	30	11	AX-116424736	41303183	AX-116424739	41312946	4	9764	Duplication
99	30	15	AX-116529704	2525551	AX-116770456	2534240	4	8690	Duplication
100	30	1	AX-116137052	180321699	AX-116137055	180337291	4	15593	Duplication
100	30	5	AX-116270444	89038470	AX-116270440	89054505	4	16036	Duplication
102	30	13	AX-116474971	114299883	AX-116474975	114327564	4	27682	Duplication
104	30	8	AX-116758221	121934730	AX-116363425	121940439	4	5710	Duplication
105	30	8	AX-116355549	89649111	AX-116355552	89658070	4	8960	Duplication
105	30	8	AX-116758221	121934730	AX-116363425	121940439	4	5710	Duplication
94	31	12	AX-116668773	30479960	AX-116440129	30487250	4	7291	Duplication
98	31	11	AX-116423895	38071734	AX-116423899	38081628	4	9895	Duplication
98	31	12	AX-116444463	49199578	AX-116798094	49208446	4	8869	Duplication
93	31	4	AX-116236836	67301202	AX-116236838	67309677	4	8476	Heterozygous deletion
93	31	9	AX-116371111	16185357	AX-116371114	16193951	4	8595	Duplication
93	31	10	AX-116401745	11760200	AX-116401758	11770758	4	10559	Duplication
93	31	12	AX-116444463	49199578	AX-116798094	49208446	4	8869	Duplication
95	31	13	AX-116479408	139303741	AX-116479412	139332498	4	28758	Duplication
107	18	13	AX-116491274	191021507	AX-116491278	191036164	4	14658	Duplication
106	18	8	AX-116355913	90973164	AX-116355908	90985333	4	12170	Duplication
110	18	13	AX-116774577	122082071	AX-116476365	122113612	4	31542	Duplication
146	20	13	AX-116486531	169965758	AX-116486534	169974355	4	8598	Heterozygous deletion
147	20	7	AX-116325108	77430871	AX-116325111	77442191	4	11321	Duplication
149	20	3	AX-116202794	49510944	AX-116202792	49518976	4	8033	Duplication
149	20	7	AX-116849492	24880800	AX-116760682	24901729	4	20930	Duplication
149	20	8	AX-116758221	121934730	AX-116363425	121940439	4	5710	Duplication
149	20	13	AX-116485199	164963722	AX-116485204	164976089	4	12368	Duplication
234	20	8	AX-116345859	42229786	AX-116345872	42298691	4	68906	Duplication
234	20	9	AX-116394909	121809791	AX-116394912	121820479	4	10689	Duplication
126	19	6	AX-116577623	58710956	AX-116777533	58719326	4	8371	Duplication
127	19	7	AX-116312989	21809125	AX-116312980	21834078	4	24954	Duplication
129	19	1	AX-116105885	35511608	AX-116105892	35526667	4	15060	Duplication
129	19	1	AX-116130552	148681430	AX-116130549	148688967	4	7538	Duplication
130	19	11	AX-116420508	24657235	AX-116420510	24664335	4	7101	Duplication
132	19	11	AX-116423664	37282207	AX-116423667	37291093	4	8887	Duplication
135	40	11	AX-116420964	26662816	AX-116632766	26668837	4	6022	Duplication
135	40	18	AX-116592840	2900411	AX-116806494	2906544	4	6134	Duplication
139	40	1	AX-116105716	34905206	AX-116699285	34932821	4	27616	Duplication
139	40	8	AX-116336900	3522764	AX-116336881	3534839	4	12076	Duplication
141	39	18	AX-116767260	20110449	AX-116678293	20116247	4	5799	Duplication
142	40	2	AX-116172912	67288893	AX-116172915	67296086	4	7194	Heterozygous deletion
142	40	14	AX-116514217	79308800	AX-116658243	79342720	4	33921	Duplication
142	40	14	AX-116515198	84005657	AX-116515204	84024280	4	18624	Duplication
134	40	11	AX-116423333	35884352	AX-116423336	35893602	4	9251	Homozygous deletion
137	39	8	AX-116364050	125150388	AX-116749098	125168527	4	18140	Duplication
138	39	2	AX-116708798	2998479	AX-116159450	3021480	4	23002	Duplication
138	39	8	AX-116359874	105977456	AX-116359879	105991995	4	14540	Duplication
144	40	14	AX-116500430	26635612	AX-116500433	26642749	4	7138	Duplication
168	23	7	AX-116313968	24711853	AX-116313973	24732568	4	20716	Homozygous deletion
168	23	1	AX-116145506	219399416	AX-116145512	219420211	4	20796	Duplication
168	23	3	AX-116208267	73898564	AX-116208270	73912690	4	14127	Duplication
168	23	14	AX-116512900	74162731	AX-116512904	74174941	4	12211	Duplication
169	23	7	AX-116313968	24711853	AX-116313973	24732568	4	20716	Homozygous deletion
169	23	1	AX-116158182	97031586	AX-116665705	97039634	4	8049	Duplication
169	23	6	AX-116287733	70943408	AX-116751632	70958045	4	14638	Duplication
169	23	13	AX-116494281	207170058	AX-116494286	207181294	4	11237	Duplication
169	23	16	AX-116575763	70535087	AX-116575765	70547313	4	12227	Duplication
153	49	14	AX-116503777	40924842	AX-116503787	40934641	4	9800	Duplication
166	22	6	AX-116274630	3311785	AX-116808165	3322101	4	10317	Duplication
166	22	7	AX-116312989	21809125	AX-116312980	21834078	4	24954	Duplication
167	22	6	AX-116297467	115830532	AX-116297470	115844691	4	14160	Duplication
165	22	16	AX-116576659	75050765	AX-116576656	75059724	4	8960	Heterozygous deletion
158	4	4	AX-116729258	80911976	AX-116239779	80942225	4	30250	Duplication
158	4	8	AX-116336609	2076894	AX-116336606	2084464	4	7571	Duplication
157	4	2	AX-116159212	466009	AX-116159208	479756	4	13748	Duplication
157	4	4	AX-116233334	53526683	AX-116233329	53541400	4	14718	Duplication
157	4	16	AX-116562045	10634202	AX-116562048	10641460	4	7259	Duplication
162	4	3	AX-116194284	8065651	AX-116194328	8076580	4	10930	Duplication
164	4	1	AX-116662093	7402285	AX-116099380	7441218	4	38934	Duplication
164	4	8	AX-116336609	2076894	AX-116336606	2084464	4	7571	Duplication
164	4	13	AX-116485055	164456846	AX-116671093	164472058	4	15213	Duplication
164	4	13	AX-116494281	207170058	AX-116494286	207181294	4	11237	Duplication
173	3	7	AX-116313968	24711853	AX-116313973	24732568	4	20716	Homozygous deletion
178	3	9	AX-116379601	51762601	AX-116379606	51787293	4	24693	Duplication
180	3	1	AX-116132487	157160717	AX-116132491	157183549	4	22833	Duplication
180	3	10	AX-116644922	30592445	AX-116644924	30598437	4	5993	Duplication
180	3	11	AX-116418627	15015264	AX-116418630	15022823	4	7560	Duplication
180	3	16	AX-116565309	24748474	AX-116565312	24757430	4	8957	Duplication
174	3	2	AX-116180809	104803889	AX-116180812	104841202	4	37314	Duplication
174	3	14	AX-116499931	24526878	AX-116499935	24537752	4	10875	Duplication
174	3	15	AX-116553938	116787417	AX-116553940	116793616	4	6200	Duplication
174	3	17	AX-116585543	34046821	AX-116585596	34053563	4	6743	Duplication
175	3	11	AX-116424736	41303183	AX-116424739	41312946	4	9764	Duplication
175	3	13	AX-116633519	117426548	AX-116475637	117457059	4	30512	Duplication
175	3	14	AX-116513740	77220706	AX-116513745	77234691	4	13986	Duplication
179	3	7	AX-116314013	25045410	AX-116688790	25049757	4	4348	Duplication
179	3	15	AX-116552490	110559303	AX-116853384	110570616	4	11314	Duplication
179	3	16	AX-116566274	28221762	AX-116566277	28230355	4	8594	Duplication
199	34	5	AX-116256258	20468031	AX-116256260	20476263	4	8233	Heterozygous deletion
199	34	3	AX-116204586	57512112	AX-116720966	57523482	4	11371	Duplication
200	34	1	AX-116109241	47499794	AX-116109244	47507765	4	7972	Duplication
200	34	18	AX-116600394	37836810	AX-116635857	37842577	4	5768	Duplication
201	34	2	AX-116171280	56265181	AX-116171284	56279767	4	14587	Duplication
202	34	1	AX-116118354	82265383	AX-116118356	82276783	4	11401	Duplication
202	34	14	AX-116495421	4847182	AX-116750181	4858058	4	10877	Duplication
202	34	17	AX-116591698	59721302	AX-116591701	59739745	4	18444	Duplication
210	21	1	AX-116140379	197067182	AX-116140383	197083776	4	16595	Duplication
210	21	10	AX-116410156	39765823	AX-116666584	39776569	4	10747	Duplication
215	35	12	AX-116444456	49112506	AX-116785870	49132368	4	19863	Duplication
216	35	4	AX-116245586	104000102	AX-116245589	104006763	4	6662	Homozygous deletion
216	35	8	AX-116758221	121934730	AX-116363425	121940439	4	5710	Duplication
220	35	6	AX-116301218	133944351	AX-116748593	133964234	4	19884	Duplication
222	35	13	AX-116452008	21997546	AX-116451978	22006437	4	8892	Duplication
223	35	4	AX-116221203	240003	AX-116221208	260352	4	20350	Duplication
221	15	3	AX-116718752	16982932	AX-116196389	16991704	4	8773	Duplication
221	15	12	AX-116443866	46176626	AX-116443863	46184881	4	8256	Duplication
243	38	14	AX-116505915	48539704	AX-116505924	48568467	4	28764	Heterozygous deletion
243	38	9	AX-116389890	96375380	AX-116389886	96391724	4	16345	Duplication
243	38	14	AX-116503777	40924842	AX-116503787	40934641	4	9800	Duplication
244	38	14	AX-116503777	40924842	AX-116503787	40934641	4	9800	Duplication
246	38	14	AX-116503777	40924842	AX-116503787	40934641	4	9800	Duplication
247	38	9	AX-116374958	31094368	AX-116374962	31104378	4	10011	Homozygous deletion
247	38	5	AX-116273664	104132546	AX-116273667	104141661	4	9116	Heterozygous deletion
248	38	2	AX-116176221	87013464	AX-116176224	87021610	4	8147	Duplication
238	38	2	AX-116714119	110264436	AX-116182366	110270466	4	6031	Duplication
238	38	3	AX-116210060	84763450	AX-116210063	84772683	4	9234	Duplication
238	38	14	AX-116503777	40924842	AX-116503787	40934641	4	9800	Duplication
239	38	1	AX-116662109	8075011	AX-116697499	8080537	4	5527	Duplication
239	38	1	AX-116155693	262858093	AX-116155707	262882689	4	24597	Duplication
239	38	7	AX-116313959	24655650	AX-116313961	24683954	4	28305	Duplication
239	38	13	AX-116494281	207170058	AX-116494286	207181294	4	11237	Duplication
241	38	8	AX-116336642	2277413	AX-116775432	2293191	4	15779	Duplication
241	38	8	AX-116359877	105985439	AX-116850272	105999224	4	13786	Duplication
241	38	14	AX-116503777	40924842	AX-116503787	40934641	4	9800	Duplication
242	38	8	AX-116791545	98819784	AX-116358007	98829111	4	9328	Homozygous deletion
242	38	14	AX-116503777	40924842	AX-116503787	40934641	4	9800	Duplication
310	35	11	AX-116422887	34538535	AX-116667572	34549890	4	11356	Duplication
326	36	1	AX-116707908	268182264	AX-116665549	268194189	4	11926	Duplication
326	36	2	AX-116179843	100994620	AX-116179846	101001206	4	6587	Duplication
326	36	3	AX-116205923	62575944	AX-116721299	62583035	4	7092	Duplication
326	36	16	AX-116776694	48094420	AX-116853659	48108992	4	14573	Duplication
327	36	1	AX-116135633	172386822	AX-116135629	172399139	4	12318	Duplication
327	36	4	AX-116729607	87680010	AX-116241499	87692823	4	12814	Duplication
327	36	11	AX-116422813	34085893	AX-116792949	34108020	4	22128	Duplication
328	36	5	AX-116742736	91765367	AX-116695782	91778677	4	13311	Duplication
328	36	13	AX-116671030	152889274	AX-116482092	152895817	4	6544	Duplication
329	36	14	AX-116503777	40924842	AX-116503787	40934641	4	9800	Duplication
332	36	2	AX-116191976	150172784	AX-116656588	150177933	4	5150	Heterozygous deletion
332	36	8	AX-116347606	52748149	AX-116347622	52781899	4	33751	Duplication
323	36	11	AX-116424326	39418261	AX-116424328	39433053	4	14793	Duplication
323	36	13	AX-116653615	208287455	AX-116653618	208301194	4	13740	Amplification
324	36	11	AX-116422813	34085893	AX-116792949	34108020	4	22128	Duplication
312	37	3	AX-116209281	79831108	AX-116209284	79849813	4	18706	Duplication
312	37	14	AX-116503777	40924842	AX-116503787	40934641	4	9800	Duplication
363	24	7	AX-116308865	3604143	AX-116688338	3614845	4	10703	Duplication
363	24	15	AX-116559160	139943635	AX-116559166	139968692	4	25058	Duplication
365	24	12	AX-116443888	46107294	AX-116443885	46118596	4	11303	Duplication
314	37	2	AX-116192884	52819070	AX-116192888	52827191	4	8122	Duplication
314	37	7	AX-116659941	2538890	AX-116775222	2548693	4	9804	Duplication
314	37	17	AX-116591698	59721302	AX-116591701	59739745	4	18444	Duplication
361	24	9	AX-116371679	18193019	AX-116371682	18200700	4	7682	Duplication
366	24	6	AX-116288429	73687592	AX-116288430	73697686	4	10095	Duplication
366	24	8	AX-116758221	121934730	AX-116363425	121940439	4	5710	Duplication
369	33	2	AX-116696184	129603240	AX-116187272	129610299	4	7060	Duplication
369	33	9	AX-116749249	44190854	AX-116692950	44209061	4	18208	Duplication
369	33	15	AX-116544594	71266761	AX-116781340	71285975	4	19215	Duplication
371	33	3	AX-116208275	73933068	AX-116630471	73935718	4	2651	Duplication
367	33	1	AX-116135323	171155907	AX-116135325	171161023	4	5117	Duplication
367	33	3	AX-116201408	42693085	AX-116201418	42739589	4	46505	Duplication
367	33	8	AX-116346542	47397767	AX-116346548	47453029	4	55263	Duplication
367	33	10	AX-116413523	62248469	AX-116413518	62275518	4	27050	Duplication
368	33	2	AX-116653681	851184	AX-116653678	861323	4	10140	Duplication
368	33	8	AX-116336642	2277413	AX-116775432	2293191	4	15779	Duplication
368	33	8	AX-116758221	121934730	AX-116363425	121940439	4	5710	Duplication
373	33	13	AX-116494529	208196029	AX-116494535	208219304	4	23276	Duplication
373	33	18	AX-116770977	9141707	AX-116594192	9151875	4	10169	Duplication
343	34	12	AX-116444463	49199578	AX-116798094	49208446	4	8869	Homozygous deletion
343	34	12	AX-116443888	46107294	AX-116443885	46118596	4	11303	Duplication
345	34	12	AX-116444463	49199578	AX-116798094	49208446	4	8869	Homozygous deletion
345	34	8	AX-116349239	62166639	AX-116349235	62179147	4	12509	Duplication
345	34	11	AX-116424162	38989177	AX-116424217	38989951	4	775	Duplication
347	34	2	AX-116709469	10549408	AX-116161128	10562665	4	13258	Duplication
347	34	2	AX-116174325	77286012	AX-116174317	77310948	4	24937	Duplication
347	34	3	AX-116681981	89507011	AX-116211312	89519010	4	12000	Duplication
347	34	11	AX-116417848	11310328	AX-116417851	11319604	4	9277	Duplication
348	34	1	AX-116155693	262858093	AX-116155707	262882689	4	24597	Duplication
348	34	7	AX-116312989	21809125	AX-116312980	21834078	4	24954	Duplication
348	34	11	AX-116422813	34085893	AX-116792949	34108020	4	22128	Duplication
348	34	18	AX-116592382	1050055	AX-116592386	1066101	4	16047	Duplication
379	5	16	AX-116561035	6674062	AX-116561037	6686753	4	12692	Homozygous deletion
379	5	14	AX-116516049	86917617	AX-116516052	86925328	4	7712	Duplication
380	5	1	AX-116665574	269139820	AX-116156978	269145262	4	5443	Heterozygous deletion
378	25	4	AX-116682665	393100	AX-116221240	401683	4	8584	Heterozygous deletion
378	25	7	AX-116849713	94904542	AX-116329199	94913736	4	9195	Duplication
378	25	9	AX-116803560	4444268	AX-116368394	4453460	4	9193	Duplication
378	25	11	AX-116422813	34085893	AX-116792949	34108020	4	22128	Duplication
378	25	15	AX-116544594	71266761	AX-116781340	71285975	4	19215	Duplication
376	25	9	AX-116769249	4614455	AX-116753040	4625328	4	10874	Duplication
376	25	17	AX-116588223	45377492	AX-116588225	45381294	4	3803	Duplication
377	25	1	AX-116125520	118184923	AX-116125522	118195590	4	10668	Duplication
377	25	2	AX-116189384	138526991	AX-116189381	138537455	4	10465	Duplication
377	25	11	AX-116422813	34085893	AX-116792949	34108020	4	22128	Duplication
377	25	12	AX-116851843	25440135	AX-116438980	25448367	4	8233	Duplication
419	34	2	AX-116171424	59024796	AX-116171427	59067544	4	42749	Duplication
419	34	6	AX-116636835	31748930	AX-116636839	31762596	4	13667	Duplication
419	34	6	AX-116301218	133944351	AX-116748593	133964234	4	19884	Duplication
419	34	8	AX-116340229	19571324	AX-116340234	19588893	4	17570	Duplication
419	34	14	AX-116739979	9540112	AX-116496450	9555002	4	14891	Duplication
422	2	16	AX-116576659	75050765	AX-116576656	75059724	4	8960	Heterozygous deletion
424	2	15	AX-116537314	34874702	AX-116537307	34880585	4	5884	Duplication
424	2	15	AX-116543887	66165532	AX-116661912	66174363	4	8832	Duplication
426	2	15	AX-116556524	127350577	AX-116556525	127357247	4	6671	Heterozygous deletion
426	2	12	AX-116434036	2299748	AX-116434039	2307072	4	7325	Duplication
426	2	14	AX-116499933	24531961	AX-116750236	24548838	4	16878	Duplication
426	2	17	AX-116805653	5341124	AX-116741879	5351072	4	9949	Duplication
473	33	2	AX-116172839	66908323	AX-116172844	66953175	4	44853	Duplication
474	33	15	AX-116544893	73563443	AX-116544895	73574742	4	11300	Duplication
475	33	16	AX-116563191	16075715	AX-116563212	16090349	4	14635	Homozygous deletion
475	33	10	AX-116402319	13212808	AX-116402322	13217768	4	4961	Duplication
475	33	12	AX-116442433	40431137	AX-116442437	40444267	4	13131	Duplication
475	33	15	AX-116550896	101955543	AX-116550899	101972630	4	17088	Duplication
476	33	2	AX-116192506	57767118	AX-116192509	57774771	4	7654	Duplication
476	33	17	AX-116581266	16362930	AX-116581273	16373437	4	10508	Duplication
477	33	1	AX-116664485	188070722	AX-116138720	188084144	4	13423	Duplication
477	33	1	AX-116150183	238639683	AX-116150197	238655508	4	15826	Duplication
477	33	3	AX-116194813	10456806	AX-116194824	10474488	4	17683	Duplication
477	33	5	AX-116742617	20997742	AX-116696363	21109424	4	111683	Duplication
477	33	6	AX-116281815	43244535	AX-116281810	43273086	4	28552	Duplication
477	33	7	AX-116316014	32307197	AX-116316017	32313312	4	6116	Duplication
477	33	7	AX-116775393	111979552	AX-116332956	112005381	4	25830	Duplication
477	33	7	AX-116333417	114076039	AX-116772369	114085738	4	9700	Duplication
480	33	8	AX-116346896	49071283	AX-116346900	49102510	4	31228	Duplication
482	56	7	AX-116767003	24681304	AX-116313963	24697457	4	16154	Duplication
482	56	7	AX-116330376	100612613	AX-116330379	100624090	4	11478	Duplication
482	56	17	AX-116799190	49326664	AX-116589142	49335829	4	9166	Duplication
484	56	14	AX-116522465	111236260	AX-116522473	111260295	4	24036	Duplication
488	29	11	AX-116654280	31465402	AX-116654285	31480700	4	15299	Duplication
488	29	12	AX-116444463	49199578	AX-116798094	49208446	4	8869	Duplication
493	29	13	AX-116482104	152878604	AX-116482094	152889713	4	11110	Duplication
489	29	15	AX-116762498	98387321	AX-116550310	98400161	4	12841	Duplication
490	29	14	AX-116503777	40924842	AX-116503787	40934641	4	9800	Duplication
491	29	13	AX-116653615	208287455	AX-116653618	208301194	4	13740	Heterozygous deletion
491	29	6	AX-116785221	20727612	AX-116277662	20734123	4	6512	Duplication
491	29	14	AX-116503777	40924842	AX-116503787	40934641	4	9800	Duplication
491	29	15	AX-116541189	52342771	AX-116541191	52352083	4	9313	Duplication
494	29	12	AX-116444463	49199578	AX-116798094	49208446	4	8869	Duplication
494	29	14	AX-116503777	40924842	AX-116503787	40934641	4	9800	Duplication
494	29	15	AX-116675575	139252671	AX-116777170	139263563	4	10893	Duplication
503	14	2	AX-116188519	134849829	AX-116188522	134865845	4	16017	Heterozygous deletion
503	14	13	AX-116483782	159108111	AX-116483784	159115547	4	7437	Heterozygous deletion
497	14	1	AX-116156716	267873038	AX-116707881	267881033	4	7996	Heterozygous deletion
519	13	6	AX-116299830	126360001	AX-116299828	126373565	4	13565	Heterozygous deletion
520	13	12	AX-116444463	49199578	AX-116798094	49208446	4	8869	Duplication
531	45	1	AX-116118949	84567369	AX-116118952	84576832	4	9464	Duplication
531	45	14	AX-116740583	133840248	AX-116770435	133859299	4	19052	Duplication
532	45	7	AX-116313864	24282903	AX-116688777	24296032	4	13130	Duplication
532	45	8	AX-116362391	117412068	AX-116808904	117420234	4	8167	Duplication
533	45	6	AX-116772004	58627223	AX-116577575	58678089	4	50867	Duplication
526	51	2	AX-116176465	88115840	AX-116176469	88130379	4	14540	Duplication
526	51	13	AX-116671074	160445189	AX-116484158	160495590	4	50402	Duplication
535	34	1	AX-116696259	173463171	AX-116135782	173540148	4	76978	Duplication
535	34	7	AX-116325069	76912560	AX-116325075	76933900	4	21341	Duplication
536	34	13	AX-116485245	165118834	AX-116485249	165129220	4	10387	Homozygous deletion
603	34	8	AX-116350193	66283115	AX-116350197	66304705	4	21591	Duplication
603	34	15	AX-116537309	34876468	AX-116537316	34881889	4	5422	Duplication
516	2	3	AX-116200085	34199861	AX-116200083	34218999	4	19139	Heterozygous deletion
516	2	13	AX-116653615	208287455	AX-116653618	208301194	4	13740	Heterozygous deletion
516	2	8	AX-116339514	16390778	AX-116791271	16398566	4	7789	Duplication
517	2	15	AX-116554069	117308956	AX-116554090	117395165	4	86210	Heterozygous deletion
517	2	7	AX-116690118	111594041	AX-116332856	111602467	4	8427	Duplication
517	2	13	AX-116476388	122230808	AX-116476392	122253889	4	23082	Duplication
518	2	1	AX-116124794	114657597	AX-116124799	114671442	4	13846	Duplication
527	44	8	AX-116356479	92745170	AX-116800236	92752529	4	7360	Duplication
530	53	2	AX-116712549	63526599	AX-116172249	63589595	4	62997	Duplication
530	53	5	AX-116260175	39046158	AX-116260177	39065385	4	19228	Duplication
530	53	16	AX-116575468	69222686	AX-116659167	69228815	4	6130	Duplication
528	53	17	AX-116580591	13605483	AX-116580593	13620649	4	15167	Duplication
529	44	9	AX-116367869	1474936	AX-116367809	1481429	4	6494	Duplication
635	33	7	AX-116752362	93470539	AX-116735894	93476978	4	6440	Duplication
635	33	10	AX-116399846	3231288	AX-116399849	3237885	4	6598	Duplication
635	33	14	AX-116777149	48774665	AX-116505991	48810034	4	35370	Duplication
639	33	15	AX-116550308	98394862	AX-116550311	98401862	4	7001	Duplication
632	33	5	AX-116256258	20468031	AX-116256260	20476263	4	8233	Heterozygous deletion
636	33	2	AX-116183920	115952815	AX-116183924	115965880	4	13066	Homozygous deletion
640	33	9	AX-116367869	1474936	AX-116367809	1481429	4	6494	Duplication
641	56	2	AX-116181011	105477397	AX-116181016	105492483	4	15087	Duplication
641	56	13	AX-116739200	24136848	AX-116452550	24146374	4	9527	Duplication
644	56	6	AX-116577610	58672361	AX-116577565	58694717	4	22357	Duplication
644	56	6	AX-116307237	164293442	AX-116307241	164304638	4	11197	Duplication
644	56	14	AX-116503777	40924842	AX-116503787	40934641	4	9800	Duplication
646	56	4	AX-116236875	67421034	AX-116236877	67428625	4	7592	Duplication
645	56	8	AX-116736543	102676874	AX-116791571	102688292	4	11419	Duplication
645	56	10	AX-116404033	20362703	AX-116643096	20408068	4	45366	Duplication
645	56	16	AX-116574042	62458214	AX-116770767	62467436	4	9223	Duplication
674	50	1	AX-116665455	261729938	AX-116155498	261745446	4	15509	Duplication
674	50	7	AX-116312989	21809125	AX-116312980	21834078	4	24954	Duplication
674	50	9	AX-116367869	1474936	AX-116367809	1481429	4	6494	Duplication
674	50	13	AX-116490398	187143763	AX-116852445	187156522	4	12760	Duplication
675	50	5	AX-116774087	72547961	AX-116266928	72565854	4	17894	Duplication
675	50	17	AX-116585227	32433163	AX-116585230	32445626	4	12464	Duplication
676	55	5	AX-116256258	20468031	AX-116256260	20476263	4	8233	Heterozygous deletion
676	55	13	AX-116476909	125846812	AX-116476912	125861637	4	14826	Duplication
676	55	18	AX-116600393	37822926	AX-116600394	37836810	4	13885	Duplication
677	47	5	AX-116256258	20468031	AX-116256260	20476263	4	8233	Homozygous deletion
677	47	11	AX-116422073	31066400	AX-116644065	31075171	4	8772	Duplication
679	50	7	AX-116725150	24532905	AX-116849490	24640263	4	107359	Duplication
682	48	6	AX-116772004	58627223	AX-116577575	58678089	4	50867	Duplication
683	54	2	AX-116709469	10549408	AX-116161128	10562665	4	13258	Duplication
683	54	9	AX-116779379	75327894	AX-116384975	75336246	4	8353	Duplication
686	49	13	AX-116755102	160651144	AX-116484334	160679257	4	28114	Duplication
686	49	14	AX-116507975	56462040	AX-116507985	56490140	4	28101	Duplication
688	48	5	AX-116255687	18423300	AX-116255700	18456420	4	33121	Duplication
688	48	9	AX-116371540	17657786	AX-116371555	17670208	4	12423	Duplication
691	49	1	AX-116706171	239308556	AX-116706174	239320828	4	12273	Duplication
691	49	5	AX-116272497	99048297	AX-116272499	99058695	4	10399	Duplication
691	49	6	AX-116652386	91782513	AX-116653533	91817803	4	35291	Duplication
691	49	9	AX-116367869	1474936	AX-116367809	1481429	4	6494	Duplication
691	49	13	AX-116747122	8493855	AX-116448761	8499912	4	6058	Duplication
691	49	15	AX-116795125	80595885	AX-116674781	80603420	4	7536	Duplication
692	55	5	AX-116256258	20468031	AX-116256260	20476263	4	8233	Homozygous deletion
692	55	12	AX-116444463	49199578	AX-116798094	49208446	4	8869	Homozygous deletion
692	55	4	AX-116228076	31218996	AX-116228077	31227727	4	8732	Duplication
692	55	4	AX-116244295	98591778	AX-116244298	98602628	4	10851	Duplication
692	55	6	AX-116652386	91782513	AX-116653533	91817803	4	35291	Duplication
692	55	6	AX-116306398	160127893	AX-116306404	160143738	4	15846	Duplication
694	52	12	AX-116444463	49199578	AX-116798094	49208446	4	8869	Homozygous deletion
694	52	3	AX-116218581	121179735	AX-116218587	121200953	4	21219	Duplication
696	48	9	AX-116394140	117372814	AX-116394143	117380075	4	7262	Duplication
700	50	1	AX-116140405	197173223	AX-116704585	197184369	4	11147	Duplication
700	50	12	AX-116769852	11950476	AX-116436098	11962048	4	11573	Duplication
701	49	2	AX-116712478	62743423	AX-116172128	62969002	4	225580	Duplication
701	49	18	AX-116598587	29383318	AX-116598589	29395343	4	12026	Duplication
702	48	9	AX-116368717	6210953	AX-116753058	6236284	4	25332	Duplication
703	54	5	AX-116256258	20468031	AX-116256260	20476263	4	8233	Homozygous deletion
703	54	18	AX-116772748	974704	AX-116592412	986826	4	12123	Homozygous deletion
703	54	6	AX-116296512	111476238	AX-116296506	111500457	4	24220	Duplication
703	54	14	AX-116740583	133840248	AX-116770435	133859299	4	19052	Duplication
707	55	3	AX-116196794	19376042	AX-116196796	19384692	4	8651	Duplication
707	55	12	AX-116444463	49199578	AX-116798094	49208446	4	8869	Duplication
710	49	4	AX-116236875	67421034	AX-116236877	67428625	4	7592	Duplication
713	47	2	AX-116712714	67572527	AX-116712683	67605896	4	33370	Duplication
713	47	3	AX-116196794	19376042	AX-116196796	19384692	4	8651	Duplication
713	47	9	AX-116385472	77651173	AX-116385470	77669913	4	18741	Duplication
716	49	7	AX-116325437	79072832	AX-116743168	79082819	4	9988	Duplication
716	49	14	AX-116503777	40924842	AX-116503787	40934641	4	9800	Duplication
717	46	12	AX-116444463	49199578	AX-116798094	49208446	4	8869	Homozygous deletion
717	46	1	AX-116130620	149002313	AX-116130652	149037408	4	35096	Duplication
722	46	2	AX-116163886	21696743	AX-116710551	21707876	4	11134	Duplication
722	46	11	AX-116422813	34085893	AX-116792949	34108020	4	22128	Duplication
678	54	14	AX-116740583	133840248	AX-116770435	133859299	4	19052	Duplication
681	55	5	AX-116256258	20468031	AX-116256260	20476263	4	8233	Homozygous deletion
684	54	13	AX-116468229	85638704	AX-116750006	85650279	4	11576	Duplication
684	54	14	AX-116520648	103545051	AX-116673153	103561326	4	16276	Duplication
685	49	1	AX-116629341	173456652	AX-116135780	173535367	4	78716	Duplication
685	49	9	AX-116367869	1474936	AX-116367809	1481429	4	6494	Duplication
685	49	11	AX-116422813	34085893	AX-116792949	34108020	4	22128	Duplication
687	48	1	AX-116149701	236631275	AX-116149696	236646059	4	14785	Duplication
689	48	3	AX-116194343	8244642	AX-116194339	8257946	4	13305	Duplication
689	48	10	AX-116404033	20362703	AX-116643096	20408068	4	45366	Duplication
689	48	12	AX-116801088	43380023	AX-116738851	43388099	4	8077	Duplication
690	50	6	AX-116629945	86829803	AX-116629939	86846623	4	16821	Heterozygous deletion
690	50	7	AX-116326327	83430809	AX-116326329	83442432	4	11624	Duplication
690	50	9	AX-116367869	1474936	AX-116367809	1481429	4	6494	Duplication
693	49	3	AX-116725015	131281318	AX-116725017	131290281	4	8964	Duplication
697	54	5	AX-116256258	20468031	AX-116256260	20476263	4	8233	Homozygous deletion
697	54	6	AX-116286710	65999097	AX-116286712	66005696	4	6600	Duplication
698	48	5	AX-116686143	89432602	AX-116270570	89440014	4	7413	Duplication
698	48	6	AX-116772004	58627223	AX-116577575	58678089	4	50867	Duplication
698	48	6	AX-116637582	134238374	AX-116637587	134254339	4	15966	Duplication
699	50	7	AX-116330344	100413698	AX-116330342	100424365	4	10668	Duplication
699	50	17	AX-116588429	46236144	AX-116588431	46244070	4	7927	Duplication
704	50	7	AX-116313953	24552084	AX-116313959	24655650	4	103567	Duplication
705	55	5	AX-116256258	20468031	AX-116256260	20476263	4	8233	Homozygous deletion
705	55	12	AX-116444463	49199578	AX-116798094	49208446	4	8869	Homozygous deletion
706	54	18	AX-116772748	974704	AX-116592412	986826	4	12123	Homozygous deletion
706	54	9	AX-116764234	24565826	AX-116373274	24572255	4	6430	Duplication
706	54	10	AX-116412161	56188480	AX-116666731	56196519	4	8040	Duplication
708	55	6	AX-116772004	58627223	AX-116577575	58678089	4	50867	Duplication
709	48	15	AX-116543316	62836630	AX-116543320	62864197	4	27568	Duplication
709	48	15	AX-116559007	139082933	AX-116559001	139181475	4	98543	Duplication
712	55	11	AX-116422813	34085893	AX-116792949	34108020	4	22128	Duplication
714	48	7	AX-116313953	24552084	AX-116313959	24655650	4	103567	Duplication
715	49	9	AX-116379428	50870690	AX-116379438	50886781	4	16092	Duplication
718	46	15	AX-116750471	36433332	AX-116537652	36437065	4	3734	Duplication
719	46	5	AX-116256258	20468031	AX-116256260	20476263	4	8233	Homozygous deletion
719	46	1	AX-116130090	146778788	AX-116130092	146784583	4	5796	Duplication
719	46	2	AX-116159295	2140207	AX-116708745	2212292	4	72086	Duplication
719	46	15	AX-116750471	36433332	AX-116537652	36437065	4	3734	Duplication
721	46	12	AX-116444463	49199578	AX-116798094	49208446	4	8869	Homozygous deletion
721	46	9	AX-116379428	50870690	AX-116379438	50886781	4	16092	Duplication
721	46	9	AX-116397832	134754606	AX-116773940	134777926	4	23321	Duplication
721	46	10	AX-116412471	57659222	AX-116412469	57665572	4	6351	Duplication
721	46	13	AX-116494035	205293842	AX-116762132	205315377	4	21536	Duplication
741	27	9	AX-116383950	71257826	AX-116383947	71271043	4	13218	Duplication
746	27	14	AX-116503777	40924842	AX-116503787	40934641	4	9800	Duplication
746	27	14	AX-116513261	75559015	AX-116513266	75580835	4	21821	Duplication
742	27	12	AX-116444463	49199578	AX-116798094	49208446	4	8869	Homozygous deletion
742	27	2	AX-116714900	123724092	AX-116185978	123730304	4	6213	Duplication
742	27	13	AX-116448669	8163869	AX-116448672	8173764	4	9896	Duplication
743	27	6	AX-116288423	73673644	AX-116288426	73680862	4	7219	Heterozygous deletion
744	27	8	AX-116336609	2076894	AX-116336606	2084464	4	7571	Heterozygous deletion
744	27	4	AX-116729607	87680010	AX-116241499	87692823	4	12814	Duplication
744	27	12	AX-116444463	49199578	AX-116798094	49208446	4	8869	Duplication
744	27	14	AX-116503777	40924842	AX-116503787	40934641	4	9800	Duplication
747	27	12	AX-116444463	49199578	AX-116798094	49208446	4	8869	Homozygous deletion
747	27	14	AX-116777149	48774665	AX-116505991	48810034	4	35370	Duplication
748	14	12	AX-116444463	49199578	AX-116798094	49208446	4	8869	Homozygous deletion
749	27	2	AX-116180809	104803889	AX-116180812	104841202	4	37314	Duplication
749	27	11	AX-116429483	61059438	AX-116429480	61064344	4	4907	Duplication
750	14	12	AX-116444463	49199578	AX-116798094	49208446	4	8869	Homozygous deletion
750	14	17	AX-116585227	32433163	AX-116585230	32445626	4	12464	Duplication
752	14	7	AX-116326235	83090047	AX-116326240	83112844	4	22798	Heterozygous deletion
752	14	14	AX-116504317	42817464	AX-116504319	42826899	4	9436	Heterozygous deletion
753	29	5	AX-116684961	9518871	AX-116253267	9528435	4	9565	Heterozygous deletion
753	29	13	AX-116780776	207031475	AX-116494251	207044057	4	12583	Heterozygous deletion
753	29	2	AX-116189731	139969310	AX-116189734	139983681	4	14372	Duplication
753	29	6	AX-116653831	37934915	AX-116652750	37956002	4	21088	Duplication
756	27	9	AX-116367869	1474936	AX-116367809	1481429	4	6494	Duplication
756	27	14	AX-116503777	40924842	AX-116503787	40934641	4	9800	Duplication
751	29	14	AX-116503777	40924842	AX-116503787	40934641	4	9800	Duplication
760	29	15	AX-116539690	46274238	AX-116539685	46291981	4	17744	Heterozygous deletion
760	29	7	AX-116325098	77295110	AX-116849643	77324612	4	29503	Duplication
760	29	17	AX-116585598	34057845	AX-116585603	34077441	4	19597	Duplication
727	58	4	AX-116251597	129496898	AX-116251602	129511385	4	14488	Duplication
762	13	12	AX-116444463	49199578	AX-116798094	49208446	4	8869	Duplication
763	13	2	AX-116162354	15394225	AX-116162355	15400731	4	6507	Heterozygous deletion
763	13	12	AX-116444463	49199578	AX-116798094	49208446	4	8869	Duplication
765	13	2	AX-116172839	66908323	AX-116172844	66953175	4	44853	Heterozygous deletion
779	53	13	AX-116480392	145237655	AX-116480397	145265203	4	27549	Heterozygous deletion
779	53	4	AX-116730760	108578728	AX-116246590	108588758	4	10031	Duplication
766	44	1	AX-116123017	104709438	AX-116123021	104720071	4	10634	Duplication
766	44	1	AX-116149701	236631275	AX-116149696	236646059	4	14785	Duplication
766	44	8	AX-116336609	2076894	AX-116336606	2084464	4	7571	Duplication
766	44	14	AX-116503777	40924842	AX-116503787	40934641	4	9800	Duplication
769	44	7	AX-116322550	64806477	AX-116322576	64897446	4	90970	Duplication
910	57	1	AX-116135292	171099039	AX-116135318	171119154	4	20116	Duplication
910	57	3	AX-116652901	56935614	AX-116652895	56951307	4	15694	Duplication
910	57	7	AX-116760727	49648078	AX-116319830	49657209	4	9132	Duplication
910	57	15	AX-116547219	82568576	AX-116547223	82581569	4	12994	Duplication
911	57	14	AX-116784355	27164641	AX-116500531	27175484	4	10844	Duplication
911	57	18	AX-116595898	17433052	AX-116595901	17452743	4	19692	Duplication
767	44	7	AX-116329594	97088014	AX-116329598	97097592	4	9579	Duplication
767	44	12	AX-116749794	13341637	AX-116436391	13349242	4	7606	Duplication
767	44	14	AX-116672781	76453887	AX-116513512	76493846	4	39960	Duplication
768	44	11	AX-116424974	42134873	AX-116424976	42141021	4	6149	Duplication
774	53	6	AX-116282374	45731448	AX-116282378	45744000	4	12553	Heterozygous deletion
774	53	6	AX-116640161	57825313	AX-116640156	57837167	4	11855	Heterozygous deletion
774	53	1	AX-116111118	54118511	AX-116635115	54133510	4	15000	Duplication
774	53	7	AX-116333088	112525094	AX-116661154	112540180	4	15087	Duplication
774	53	12	AX-116738883	49097287	AX-116444456	49112506	4	15220	Duplication
776	44	11	AX-116667979	64724222	AX-116430281	64743868	4	19647	Homozygous deletion
776	44	2	AX-116713622	96536379	AX-116178765	96551304	4	14926	Duplication
780	44	1	AX-116130250	147363467	AX-116130253	147369141	4	5675	Duplication
780	44	4	AX-116235980	63602938	AX-116235984	63615384	4	12447	Duplication
780	44	7	AX-116316619	34692653	AX-116316621	34703284	4	10632	Duplication
780	44	15	AX-116555521	122869781	AX-116555522	122876937	4	7157	Duplication
892	58	1	AX-116700072	51926422	AX-116110488	51932007	4	5586	Duplication
905	58	6	AX-116286373	64653085	AX-116286390	64660510	4	7426	Duplication
905	58	7	AX-116313953	24552084	AX-116313959	24655650	4	103567	Duplication
905	58	14	AX-116673617	131720282	AX-116673618	131726420	4	6139	Duplication
893	58	13	AX-116455080	33942128	AX-116455084	33951656	4	9529	Duplication
893	58	15	AX-116745006	128989046	AX-116556958	128999950	4	10905	Duplication
898	58	9	AX-116392329	109111404	AX-116392334	109142144	4	30741	Duplication
899	58	5	AX-116252308	4939355	AX-116252345	4944976	4	5622	Duplication
906	58	3	AX-116202238	47200458	AX-116202239	47207985	4	7528	Duplication
906	58	3	AX-116722390	90016280	AX-116211438	90021299	4	5020	Duplication
906	58	7	AX-116313953	24552084	AX-116313959	24655650	4	103567	Duplication
906	58	9	AX-116372069	19969692	AX-116372072	19980138	4	10447	Duplication
906	58	9	AX-116384570	73734236	AX-116779369	73745760	4	11525	Duplication
908	58	6	AX-116274268	1296875	AX-116768606	1326433	4	29559	Duplication
908	58	6	AX-116799819	158390781	AX-116306065	158399041	4	8261	Duplication
908	58	13	AX-116473612	107521065	AX-116473646	107547762	4	26698	Duplication
908	58	15	AX-116546050	78176393	AX-116546053	78190260	4	13868	Duplication
787	10	8	AX-116367366	66937401	AX-116367369	66945809	4	8409	Heterozygous deletion
788	6	13	AX-116852207	85974828	AX-116468330	85984548	4	9721	Homozygous deletion
789	10	8	AX-116367366	66937401	AX-116367369	66945809	4	8409	Heterozygous deletion
790	6	1	AX-116127671	130321758	AX-116127674	130335800	4	14043	Heterozygous deletion
790	6	1	AX-116142002	204474722	AX-116142013	204529209	4	54488	Heterozygous deletion
790	6	2	AX-116172839	66908323	AX-116172844	66953175	4	44853	Heterozygous deletion
790	6	18	AX-116678569	37458787	AX-116600306	37469283	4	10497	Heterozygous deletion
791	10	3	AX-116195227	12020062	AX-116195229	12031964	4	11903	Heterozygous deletion
792	10	18	AX-116678569	37458787	AX-116600306	37469283	4	10497	Heterozygous deletion
843	11	17	AX-116591698	59721302	AX-116591701	59739745	4	18444	Heterozygous deletion
854	11	8	AX-116356732	93668666	AX-116356735	93678210	4	9545	Duplication
849	11	7	AX-116313968	24711853	AX-116313973	24732568	4	20716	Homozygous deletion
853	11	11	AX-116423421	36411356	AX-116423416	36421986	4	10631	Heterozygous deletion
853	11	13	AX-116458422	47978766	AX-116458425	47990191	4	11426	Duplication
857	11	1	AX-116707518	262846705	AX-116155691	262862762	4	16058	Duplication
863	11	2	AX-116712477	62739735	AX-116712486	62796972	4	57238	Duplication
941	2	6	AX-116799766	126958205	AX-116751828	126969577	4	11373	Duplication
941	2	8	AX-116362133	116549604	AX-116362134	116559264	4	9661	Duplication
940	2	1	AX-116665496	263682954	AX-116707692	263700446	4	17493	Duplication
940	2	8	AX-116337107	5270458	AX-116337110	5277561	4	7104	Duplication
940	2	13	AX-116476392	122253889	AX-116476399	122281590	4	27702	Duplication
942	2	1	AX-116132476	157099020	AX-116132482	157132063	4	33044	Duplication
942	2	5	AX-116255092	15802329	AX-116255088	15818411	4	16083	Duplication
942	2	9	AX-116392009	107655576	AX-116392011	107662095	4	6520	Duplication
942	2	15	AX-116537340	34975246	AX-116537342	34982488	4	7243	Duplication
942	2	15	AX-116789429	101423496	AX-116550849	101434166	4	10671	Duplication
945	2	3	AX-116193733	3606033	AX-116193736	3618729	4	12697	Duplication
945	2	8	AX-116362133	116549604	AX-116362134	116559264	4	9661	Duplication
947	2	2	AX-116192089	150555628	AX-116192093	150573723	4	18096	Duplication
947	2	6	AX-116297569	116314998	AX-116297574	116337543	4	22546	Duplication
947	2	18	AX-116602118	46142158	AX-116602121	46149274	4	7117	Duplication
1007	33	8	AX-116634260	54481494	AX-116634253	54506935	4	25442	Heterozygous deletion
841	41	13	AX-116482803	155503636	AX-116482793	155526739	4	23104	Heterozygous deletion
841	41	5	AX-116271646	94843776	AX-116271648	94860354	4	16579	Duplication
841	41	9	AX-116388373	88668086	AX-116746523	88677562	4	9477	Duplication
844	41	6	AX-116760588	161039421	AX-116306618	161064505	4	25085	Homozygous deletion
844	41	11	AX-116428078	55208658	AX-116800929	55217247	4	8590	Amplification
840	41	7	AX-116313968	24711853	AX-116313973	24732568	4	20716	Homozygous deletion
840	41	12	AX-116444463	49199578	AX-116798094	49208446	4	8869	Duplication
840	41	12	AX-116695786	60152741	AX-116632863	60158905	4	6165	Duplication
842	41	3	AX-116212547	94283141	AX-116212553	94306724	4	23584	Duplication
842	41	7	AX-116323121	67524342	AX-116323123	67531424	4	7083	Duplication
845	41	2	AX-116713127	85474626	AX-116175818	85483146	4	8521	Duplication
845	41	9	AX-116388141	87752757	AX-116388143	87763282	4	10526	Duplication
845	41	13	AX-116459863	53113147	AX-116459864	53119856	4	6710	Duplication
848	41	8	AX-116758221	121934730	AX-116363425	121940439	4	5710	Duplication
848	41	12	AX-116659984	47949050	AX-116695988	47963814	4	14765	Duplication
882	59	1	AX-116127671	130321758	AX-116127674	130335800	4	14043	Duplication
882	59	10	AX-116405417	27162056	AX-116405421	27171435	4	9380	Duplication
882	59	14	AX-116522378	110935842	AX-116522381	110945733	4	9892	Duplication
884	59	8	AX-116339514	16390778	AX-116791271	16398566	4	7789	Duplication
888	59	1	AX-116705022	209443521	AX-116143233	209473724	4	30204	Duplication
888	59	6	AX-116279529	29835456	AX-116279530	29838610	4	3155	Duplication
888	59	8	AX-116365373	130864547	AX-116365375	130977827	4	113281	Duplication
888	59	14	AX-116507077	53257605	AX-116507080	53263092	4	5488	Duplication
885	59	1	AX-116114068	65264298	AX-116700674	65275571	4	11274	Duplication
885	59	1	AX-116139824	193566447	AX-116664536	193581613	4	15167	Duplication
886	59	2	AX-116169833	45847368	AX-116712019	45856024	4	8657	Duplication
890	59	5	AX-116256258	20468031	AX-116256260	20476263	4	8233	Heterozygous deletion
890	59	1	AX-116105198	32756497	AX-116699150	32764966	4	8470	Duplication
890	59	8	AX-116358846	101913546	AX-116358849	101922317	4	8772	Duplication
891	59	5	AX-116258165	29455908	AX-116258163	29461702	4	5795	Duplication
986	8	2	AX-116178254	94549723	AX-116178257	94555287	4	5565	Homozygous deletion
986	8	2	AX-116172839	66908323	AX-116172844	66953175	4	44853	Heterozygous deletion
986	8	4	AX-116729887	92333987	AX-116729888	92340782	4	6796	Heterozygous deletion
983	8	11	AX-116423421	36411356	AX-116423416	36421986	4	10631	Heterozygous deletion
983	8	11	AX-116427763	53824680	AX-116787299	53841591	4	16912	Heterozygous deletion
983	8	1	AX-116707518	262846705	AX-116155691	262862762	4	16058	Duplication
985	8	1	AX-116106077	36283420	AX-116106075	36294326	4	10907	Heterozygous deletion
985	8	17	AX-116756672	10453402	AX-116677059	10459639	4	6238	Heterozygous deletion
985	8	9	AX-116388420	88826038	AX-116783507	88834537	4	8500	Duplication
985	8	13	AX-116485055	164456846	AX-116671093	164472058	4	15213	Duplication
987	8	18	AX-116601041	41340883	AX-116766495	41348255	4	7373	Heterozygous deletion
988	8	1	AX-116123729	108498365	AX-116702341	108520398	4	22034	Heterozygous deletion
988	8	1	AX-116124873	115085834	AX-116124880	115120269	4	34436	Heterozygous deletion
988	8	1	AX-116127671	130321758	AX-116127674	130335800	4	14043	Heterozygous deletion
988	8	11	AX-116427763	53824680	AX-116787299	53841591	4	16912	Heterozygous deletion
994	42	2	AX-116184690	118889000	AX-116184693	118897759	4	8760	Duplication
994	42	5	AX-116270659	90013977	AX-116270661	90024185	4	10209	Duplication
996	42	7	AX-116313968	24711853	AX-116313973	24732568	4	20716	Homozygous deletion
996	42	7	AX-116326774	85160351	AX-116326772	85176285	4	15935	Duplication
996	42	14	AX-116768044	22553049	AX-116499489	22562419	4	9371	Duplication
997	42	1	AX-116700385	57297816	AX-116111953	57304546	4	6731	Homozygous deletion
997	42	7	AX-116335874	78985726	AX-116335871	78992503	4	6778	Duplication
997	42	9	AX-116376652	37732337	AX-116737173	37744732	4	12396	Duplication
997	42	16	AX-116566640	29644286	AX-116566644	29651364	4	7079	Duplication
993	42	14	AX-116527200	131662143	AX-116789347	131668883	4	6741	Duplication
995	42	1	AX-116701562	86506666	AX-116119448	86516404	4	9739	Duplication
995	42	1	AX-116705022	209443521	AX-116143233	209473724	4	30204	Duplication
995	42	4	AX-116640136	8065322	AX-116640135	8080835	4	15514	Duplication
995	42	4	AX-116245899	105321395	AX-116730569	105331307	4	9913	Duplication
995	42	5	AX-116802583	94016636	AX-116745580	94030047	4	13412	Duplication
995	42	7	AX-116689097	41243723	AX-116689093	41275794	4	32072	Duplication
995	42	17	AX-116589742	52249392	AX-116810979	52258465	4	9074	Duplication
[truncated: 3,454 more rows]
[truncated: 2 more columns]

## Sheet: Figure S1
Supplementary Figure S1. Variation of the number of mismatches identified per family (in blue) and family size (in orange).

## Sheet: Figure S2
Supplementary Figure S2. Plot summarizing the effect of applying different marker-based quality control measures on the percentage of SNPs removed in the whole dataset (blue bars), the percentage of SNPs included in the ME set removed (red bars), and percentage of mismatches removed (green bars). Quality thresholds applied are the following: minor allele frequency (MAF) ≤ 0.05; p-value for HW tes…
